# Supplementary material for: Urban Wildlife Crisis: Australian Silver Gull Is a Bystander Host to Widespread Clinical Antibiotic Resistance
Source: mSystems. 2022 Apr 26;7(3):e00158-22. doi: 10.1128/msystems.00158-22 (PMC9238384; doi:10.1128/msystems.00158-22)
Supplement: TABLE S1 [file msystems.00158-22-s0002.xlsx]

## Sheet: Supplementary Table 1
Sequence	Selection	Strain	Species	Year	Source	Host site	Source2	Host	Scaffolds	Size	kraken2	ST	O_type	H_type	OH_type	phylogroup	Phylogroup II	ARG count	VAG count	intI1 hit;% ID	F pRST	AC2 pST	HI1 pST	HI2 pST	I1 pST	N pST	in_intI1	in_intI2	r_ARR_2	r_ARR_3	r_aac(3)-Iid	r_aac_3__IIa	r_aac_6___IIc	r_aac_6___Ib3	r_aac_6___Ib_cr	r_aac_6___Il	r_aadA1	r_aadA16	r_aadA17	r_aadA2	r_aadA5	r_ant_2____Ia	r_aph(3')Ia	r_aph(4')Ia	r_aph_3___IIa	r_blaCARB_2	r_blaCMY_2	r_blaCMY_4	r_blaCMY_42
1-A10	MCA meropenem 0.05mg/L	1541m1	Escherichia coli	2012	island	cloaca	Australia: Five Islands	Chroicocephalus novaehollandiae	267	5180334	Escherichia coli 536 (taxid 362663)	58	O100-O154*/O100*	H25	O100/O154	B1	B1	20	4	919;99.891	F100:A-:B-						1			1	1				1						1		1
1-A11	MCA meropenem 0.05mg/L	1556m1	Escherichia coli	2012	island	cloaca	Australia: Five Islands	Chroicocephalus novaehollandiae	191	4982939	Escherichia coli 536 (taxid 362663)	216	O154	H4	O154:H4	A	A	14	10	899;100	F2:A13*:B-			3			1			1	1				1
1-A2	MCA cefotaxime 2mg/L	CE1562	Escherichia coli	2012	island	cloaca	Australia: Five Islands	Chroicocephalus novaehollandiae	114	5200552	Escherichia coli 536 (taxid 362663)	372	O21	H14	O21:H14	B2	B2	1	31						23																						1
1-A3	MCA cefotaxime 2mg/L	CE1572	Escherichia coli	2012	island	cloaca	Australia: Five Islands	Chroicocephalus novaehollandiae	135	5213269	Escherichia coli 536 (taxid 362663)	88	O8/O32	H19	O8/O32:H19	A	C	9	35	1014;99.803	F2:A-:B1						1																1
1-A4	MCA cefotaxime 2mg/L	CE1586	Escherichia coli	2012	island	cloaca	Australia: Five Islands	Chroicocephalus novaehollandiae	247	5052664	Escherichia coli 536 (taxid 362663)	216	O36	H27	O36:H27	A	A	16	4	1014;99.704	F-:A13*:B-			1							1			1						1
1-A5	MCA cefotaxime 2mg/L	CE1597	Escherichia coli	2012	island	cloaca	Australia: Five Islands	Chroicocephalus novaehollandiae	147	4953770	Escherichia coli 536 (taxid 362663)	5857	O61	H11	O61:H11	A	A	8	18	1014;99.803	F2:A-:B1				23		1																				1
1-A6	MCA cefotaxime 2mg/L	CE1607	Escherichia coli	2012	island	cloaca	Australia: Five Islands	Chroicocephalus novaehollandiae	182	5323761	Escherichia coli 536 (taxid 362663)	224	ONT	H23	ONT:H23	B1	B1	16	13	818;99.633	F46:A-:B-						1			1		1
1-A7	MCA cefotaxime 2mg/L	CE1621	Escherichia coli	2012	island	cloaca	Australia: Five Islands	Chroicocephalus novaehollandiae	184	5142954	Escherichia coli 536 (taxid 362663)	93	O5	H4	O5:H4	A	A	8	22	1014;99.803	F2:F35:A-:B1				23		1																				1
1-A8	MCA cefotaxime 2mg/L	CE1636	Escherichia coli	2012	island	cloaca	Australia: Five Islands	Chroicocephalus novaehollandiae	86	5075549	Escherichia coli 536 (taxid 362663)	457	O11	H25	O11:H25	D	F	1	13						315																						1
1-A9	MCA cefotaxime 2mg/L	CE1652	Escherichia coli	2012	island	cloaca	Australia: Five Islands	Chroicocephalus novaehollandiae	143	5076685	Escherichia coli 536 (taxid 362663)	963	ONT	H18	ONT:H18	D	D	1	9		F29:A-:B10																										1
1-B1	MCA cefotaxime 2mg/L	CE1550	Escherichia coli	2012	island	cloaca	Australia: Five Islands	Chroicocephalus novaehollandiae	103	5080718	Escherichia coli 536 (taxid 362663)	973	O21	H10	O21:H10	D	D	4	9						23																						1
1-B10	MCA meropenem 0.05mg/L	1543m1	Escherichia coli	2012	island	cloaca	Australia: Five Islands	Chroicocephalus novaehollandiae	277	5131739	Escherichia coli 536 (taxid 362663)	1114	O10	H26	O10:H26	A	A	13	5	1014;100		3					1				1			1			1						1
1-B2	MCA cefotaxime 2mg/L	CE1564	Escherichia coli	2012	island	cloaca	Australia: Five Islands	Chroicocephalus novaehollandiae	74	4971850	Escherichia coli 536 (taxid 362663)	457	O11	H25	O11:H25	D	F	1	13						314																						1
1-B3	MCA cefotaxime 2mg/L	CE1573	Escherichia coli	2012	island	cloaca	Australia: Five Islands	Chroicocephalus novaehollandiae	82	4972702	Escherichia coli 536 (taxid 362663)	457	O11	H25	O11:H25	D	F	1	12						314																						1
1-B4	MCA cefotaxime 2mg/L	CE1588	Escherichia coli	2012	island	cloaca	Australia: Five Islands	Chroicocephalus novaehollandiae	130	5212264	Escherichia coli 536 (taxid 362663)	88	O8/O32	H19	O8/O32:H19	A	C	9	35	1014;99.803	F2:A-:B1						1																1
1-B5	MCA cefotaxime 2mg/L	CE1599	Escherichia coli	2012	island	cloaca	Australia: Five Islands	Chroicocephalus novaehollandiae	121	4811567	Escherichia coli 536 (taxid 362663)	10	O9	H9	O9:H9	A	A	1	6						23																						1
1-B6	MCA cefotaxime 2mg/L	CE1608	Escherichia coli	2012	island	cloaca	Australia: Five Islands	Chroicocephalus novaehollandiae	221	4985494	Escherichia coli 536 (taxid 362663)	1139	O5	HNT	O5:HNT	A	A	14	3	931;99.678	F-:A13*:B-						1			1	1
1-B7	MCA cefotaxime 2mg/L	CE1622	Escherichia coli	2012	island	cloaca	Australia: Five Islands	Chroicocephalus novaehollandiae	180	5071103	Enterobacteriaceae (taxid 543)	93	O5	H4	O5:H4	A	A	8	22	1014;99.803	F2:A-:B1				23		1																				1
1-B8	MCA cefotaxime 2mg/L	CE1637	Escherichia coli	2012	island	cloaca	Australia: Five Islands	Chroicocephalus novaehollandiae	180	4917183	Escherichia coli 536 (taxid 362663)	746	ONT	H37	ONT:H37	A	A	1	6						23																						1
1-B9	MCA cefotaxime 2mg/L	CE1653	Escherichia coli	2012	island	cloaca	Australia: Five Islands	Chroicocephalus novaehollandiae	86	4794466	Escherichia coli 536 (taxid 362663)	1915	ONT	H45	ONT:H45	B2	B2	1	12																												1
1-C1	MCA cefotaxime 2mg/L	CE1551A	Escherichia coli	2012	island	cloaca	Australia: Five Islands	Chroicocephalus novaehollandiae	150	5187306	Escherichia coli 536 (taxid 362663)	963	ONT	H18	ONT:H18	D	D	1	10		F29:A-:B10																										1
1-C11	MCA meropenem 0.05mg/L	1557m1	Escherichia coli	2012	island	cloaca	Australia: Five Islands	Chroicocephalus novaehollandiae	175	5267376	Escherichia coli 536 (taxid 362663)	224	O8	H23	O8:H23	B1	B1	16	4	899;100	F-:A13*:B-						1			1	1				1
1-C12	MCA meropenem 0.05mg/L	1585m1	Escherichia coli	2012	island	cloaca	Australia: Five Islands	Chroicocephalus novaehollandiae	270	5170302	Escherichia coli 536 (taxid 362663)	58	O100-O154*/O100*	H25	O100/O154	B1	B1	20	5	1014;100	F100:A-:B-						1			1	1			1							1		1
1-C2	MCA cefotaxime 2mg/L	CE1565	Escherichia coli	2012	island	cloaca	Australia: Five Islands	Chroicocephalus novaehollandiae	122	4679767	Escherichia coli 536 (taxid 362663)	10	O89*/O162	H32	O89*/O162:H32	A	A	4	3	1014;99.803					23		1										1										1
1-C3	MCA cefotaxime 2mg/L	CE1575	Escherichia coli	2012	island	cloaca	Australia: Five Islands	Chroicocephalus novaehollandiae	113	5199036	Escherichia coli 536 (taxid 362663)	372	O21	H14	O21:H14	B2	B2	1	31						23																						1
1-C4	MCA cefotaxime 2mg/L	CE1589	Escherichia coli	2012	island	cloaca	Australia: Five Islands	Chroicocephalus novaehollandiae	126	5211339	Escherichia coli 536 (taxid 362663)	88	O8/O32	H19	O8/O32:H19	A	C	9	34	1014;99.803	F2:A-:B1						1																1
1-C5	MCA cefotaxime 2mg/L	CE1600	Escherichia coli	2012	island	cloaca	Australia: Five Islands	Chroicocephalus novaehollandiae	90	5010220	Escherichia coli 536 (taxid 362663)	457	O11	H25	O11:H25	D	F	2	14																												1
1-C6	MCA cefotaxime 2mg/L	CE1609	Escherichia coli	2012	island	cloaca	Australia: Five Islands	Chroicocephalus novaehollandiae	259	5579943	Escherichia coli 536 (taxid 362663)	4657	O93	H7	O93:H7	B1	B1	16	5	1014;99.704	F-:A8*:B-				136		1			1	1			1						1			1
1-C7	MCA cefotaxime 2mg/L	CE1624	Escherichia coli	2012	island	cloaca	Australia: Five Islands	Chroicocephalus novaehollandiae	270	5062846	Escherichia coli 536 (taxid 362663)	12547	O86	H51	O86:H51	B1	B1	13	5	931;99.678	F100:A-:B-						1			1	1			1
1-C8	MCA cefotaxime 2mg/L	CE1638	Escherichia coli	2012	island	cloaca	Australia: Five Islands	Chroicocephalus novaehollandiae	85	4972839	Escherichia coli 536 (taxid 362663)	457	O11	H25	O11:H25	D	F	1	13						314																						1
1-C9	MCA cefotaxime 2mg/L	CE1657	Escherichia coli	2012	island	cloaca	Australia: Five Islands	Chroicocephalus novaehollandiae	147	4970264	Escherichia coli 536 (taxid 362663)	58	O8	H9	O8:H9	B1	B1	2	22		F-:A1:B1																										1
1-D1	MCA cefotaxime 2mg/L	CE1545	Escherichia coli	2012	island	cloaca	Australia: Five Islands	Chroicocephalus novaehollandiae	226	4947377	Escherichia coli 536 (taxid 362663)	1139	O157	HNT	O157:HNT	A	A	16	5	931;99.678	F-:A13*:B-						1			1	1			1
1-D11	MCA meropenem 0.05mg/L	1559m1	Escherichia coli	2012	island	cloaca	Australia: Five Islands	Chroicocephalus novaehollandiae	254	5228072	Escherichia coli 536 (taxid 362663)	1421	O9	H4	O9:H4	A	A	24	4	899;100	F-:A13*:B-	3		3			1			1	1				1	1	1			1						1	1
1-D12	MCA meropenem 0.05mg/L	1586m1	Escherichia coli	2012	island	cloaca	Australia: Five Islands	Chroicocephalus novaehollandiae	278	5175455	Escherichia coli 536 (taxid 362663)	58	O100-O154*/O100*	H25	O100/O154	B1	B1	19	5	1014;100	F100:A-:B-						1			1	1			1							1		1
1-D2	MCA cefotaxime 2mg/L	CE1566	Escherichia coli	2012	island	cloaca	Australia: Five Islands	Chroicocephalus novaehollandiae	179	4986317	Escherichia coli 536 (taxid 362663)	746	ONT	H37	ONT:H37	A	A	1	7		F2:A-:B-				23																						1
1-D3	MCA cefotaxime 2mg/L	CE1576A	Escherichia coli	2012	island	cloaca	Australia: Five Islands	Chroicocephalus novaehollandiae	176	4985683	Escherichia coli 536 (taxid 362663)	746	ONT	H37	ONT:H37	A	A	1	7		F2:A-:B-				23																						1
1-D4	MCA cefotaxime 2mg/L	CE1590	Escherichia coli	2012	island	cloaca	Australia: Five Islands	Chroicocephalus novaehollandiae	89	5009792	Escherichia coli 536 (taxid 362663)	457	O11	H25	O11:H25	D	F	2	14																												1
1-D5	MCA cefotaxime 2mg/L	CE1601	Escherichia coli	2012	island	cloaca	Australia: Five Islands	Chroicocephalus novaehollandiae	123	5457505	Escherichia coli 536 (taxid 362663)	101	O82	H8	O82:H8	B1	B1	6	16	1014;99.901	F24:A-:B40			1	201		1													1		1
1-D6	MCA cefotaxime 2mg/L	CE1610	Escherichia coli	2012	island	cloaca	Australia: Five Islands	Chroicocephalus novaehollandiae	124	4812072	Escherichia coli 536 (taxid 362663)	10	O9	H9	O9:H9	A	A	1	7						23																						1
1-D7	MCA cefotaxime 2mg/L	CE1625	Escherichia coli	2012	island	cloaca	Australia: Five Islands	Chroicocephalus novaehollandiae	145	5083388	Escherichia coli 536 (taxid 362663)	963	ONT	H18	ONT:H18	D	D	1	10		F29:A-:B10																										1
1-D8	MCA cefotaxime 2mg/L	CE1640	Escherichia coli	2012	island	cloaca	Australia: Five Islands	Chroicocephalus novaehollandiae	141	5304841	Escherichia coli 536 (taxid 362663)	973	O11	H15	O11:H15	D	D	7	20	1014;99.803	F-:A-:B23				23		1																				1
1-D9	MCA cefotaxime 2mg/L	CE1658	Escherichia coli	2012	island	cloaca	Australia: Five Islands	Chroicocephalus novaehollandiae	81	5071903	Escherichia coli 536 (taxid 362663)	2178	ONT	H49	ONT:H49	B1	B1	2	6					7	23																						1
1-E1	MCA cefotaxime 2mg/L	CE1554	Escherichia coli	2012	island	cloaca	Australia: Five Islands	Chroicocephalus novaehollandiae	298	4752718	Escherichia coli 536 (taxid 362663)	120	O9	H9	O9:H9	A	A	10	9	1014;99.803	F2:F7:A-:B23						1					1											1
1-E10	MCA meropenem 0.05mg/L	1548R1	Escherichia coli	2012	island	cloaca	Australia: Five Islands	Chroicocephalus novaehollandiae	388	5196931	Escherichia coli 536 (taxid 362663)	216	O19	H4	O19:H4	A	A	16	3	931;99.678	F100:A-:B-			3			1			1	1			1
1-E11	MCA meropenem 0.05mg/L	1560m1	Escherichia coli	2012	island	cloaca	Australia: Five Islands	Chroicocephalus novaehollandiae	301	5194776	Escherichia coli 536 (taxid 362663)	58	O100-O154*/O100*	H25	O100/O154	B1	B1	20	5	919;99.891	F100:A-:B-						1			1	1										1		1
1-E2	MCA cefotaxime 2mg/L	CE1567	Escherichia coli	2012	island	cloaca	Australia: Five Islands	Chroicocephalus novaehollandiae	92	5106002	Escherichia coli 536 (taxid 362663)	457	O11	H45	O11:H45	D	F	1	12						23																						1
1-E3	MCA cefotaxime 2mg/L	CE1579	Escherichia coli	2012	island	cloaca	Australia: Five Islands	Chroicocephalus novaehollandiae	304	5192605	Escherichia coli 536 (taxid 362663)	6082	O21	H10	O21:H10	A	A	6	17	682;99.853	F2:F18:A6:B26																				1
1-E4	MCA cefotaxime 2mg/L	CE1592	Escherichia coli	2012	island	cloaca	Australia: Five Islands	Chroicocephalus novaehollandiae	154	5084083	Escherichia coli 536 (taxid 362663)	963	ONT	H18	ONT:H18	D	D	1	10		F29:A-:B10																										1
1-E5	MCA cefotaxime 2mg/L	CE1602	Escherichia coli	2012	island	cloaca	Australia: Five Islands	Chroicocephalus novaehollandiae	176	5317457	Escherichia coli 536 (taxid 362663)	224	ONT	H23	ONT:H23	B1	B1	17	13	818;99.633	F46:A-:B-						1			1		1			1
1-E6	MCA cefotaxime 2mg/L	CE1611	Escherichia coli	2012	island	cloaca	Australia: Five Islands	Chroicocephalus novaehollandiae	144	4863198	Escherichia coli 536 (taxid 362663)	5857	O61	H11	O61:H11	A	A	8	18	1014;99.803	F2:A-:B1				23		1																				1
1-E7	MCA cefotaxime 2mg/L	CE1627	Escherichia coli	2012	island	cloaca	Australia: Five Islands	Chroicocephalus novaehollandiae	187	4967031	Escherichia coli 536 (taxid 362663)	398	O8/O133	H20	O8/O133:H20	A	A	8	20	1014;99.803	F2:F45:A-:B1				23		1																				1
1-E8	MCA cefotaxime 2mg/L	CE1642	Escherichia coli	2012	island	cloaca	Australia: Five Islands	Chroicocephalus novaehollandiae	74	5080071	Escherichia coli 536 (taxid 362663)	973	O21	H15	O21:H15	D	D	1	7						23																						1
1-F1	MCA cefotaxime 2mg/L	CE1557	Escherichia coli	2012	island	cloaca	Australia: Five Islands	Chroicocephalus novaehollandiae	92	5099736	Escherichia coli 536 (taxid 362663)	1299	O175	H14	O175:H14	D	D	1	8						23																						1
1-F10	MCA meropenem 0.05mg/L	1552m1	Escherichia coli	2012	island	cloaca	Australia: Five Islands	Chroicocephalus novaehollandiae	237	5100076	Escherichia coli 536 (taxid 362663)	216	O154	H4	O154:H4	A	A	18	4	919;99.891				3			1			1	1				1
1-F11	-	1561R	Escherichia coli	2012	island	cloaca	Australia: Five Islands	Chroicocephalus novaehollandiae	216	5100592	Escherichia coli O127:H6 (taxid 168807)	746	O131	H4	O131:H4	A	A	20	4	931;99.678		3		1			1			1	1				1												1
1-F12	MCA meropenem 0.05mg/L	1587m1	Escherichia coli	2012	island	cloaca	Australia: Five Islands	Chroicocephalus novaehollandiae	276	5359844	Escherichia coli 536 (taxid 362663)	1178	O130	H26	O130:H26	A	A	12	6	1014;99.803	F-:A8*:B-	3					1			1	1												1
1-F2	MCA cefotaxime 2mg/L	CE1568	Escherichia coli	2012	island	cloaca	Australia: Five Islands	Chroicocephalus novaehollandiae	262	5178970	Escherichia coli 536 (taxid 362663)	58	O100-O154*/O100*	H25	O100/O154	B1	B1	20	5	919;99.891	F100:A-:B-						1			1	1			1							1		1
1-F3	MCA cefotaxime 2mg/L	CE1581	Escherichia coli	2012	island	cloaca	Australia: Five Islands	Chroicocephalus novaehollandiae	235	5102942	Escherichia coli 536 (taxid 362663)	1139	O5	HNT	O5:HNT	A	A	16	4	931;99.678	F-:A13*:B-				136		1			1	1				1
1-F4	MCA cefotaxime 2mg/L	CE1593	Escherichia coli	2012	island	cloaca	Australia: Five Islands	Chroicocephalus novaehollandiae	225	4995774	Escherichia coli 536 (taxid 362663)	1139	O5	HNT	O5:HNT	A	A	16	3	931;99.678	F-:A13*:B-						1			1	1				1
1-F5	MCA cefotaxime 2mg/L	CE1604	Escherichia coli	2012	island	cloaca	Australia: Five Islands	Chroicocephalus novaehollandiae	113	5056302	Escherichia coli 536 (taxid 362663)	998	O2	H6	O2:H6	B2	B2	4	24									1									1
1-F6	MCA cefotaxime 2mg/L	CE1616	Escherichia coli	2012	island	cloaca	Australia: Five Islands	Chroicocephalus novaehollandiae	157	5188682	Escherichia coli 536 (taxid 362663)	963	ONT	H18	ONT:H18	D	D	1	9		F29:A-:B10																										1
1-F7	MCA cefotaxime 2mg/L	CE1628	Escherichia coli	2012	island	cloaca	Australia: Five Islands	Chroicocephalus novaehollandiae	123	5315410	Escherichia coli 536 (taxid 362663)	457	O11	H25	O11:H25	D	F	7	13						23																		1				1
1-F8	MCA cefotaxime 2mg/L	CE1644	Escherichia coli	2012	island	cloaca	Australia: Five Islands	Chroicocephalus novaehollandiae	171	4936964	Escherichia coli 536 (taxid 362663)	746	ONT	H37	ONT:H37	A	A	2	6						23																						1
1-F9	MCA meropenem 0.05mg/L	1537m1	Escherichia coli	2012	island	cloaca	Australia: Five Islands	Chroicocephalus novaehollandiae	138	5041981	Escherichia coli 536 (taxid 362663)	189	O124*/O164*	H45	O124*/O164*:H45	A	A	9	4	1014;99.803		3					1				1			1
1-G1	MCA cefotaxime 2mg/L	CE1559	Escherichia coli	2012	island	cloaca	Australia: Five Islands	Chroicocephalus novaehollandiae	265	4990633	Escherichia coli 536 (taxid 362663)	8763	O51	H9	O51:H9	A	A	16	7	919;99.891	F-:A8*:B-						1			1		1			1
1-G2	MCA cefotaxime 2mg/L	CE1570	Escherichia coli	2012	island	cloaca	Australia: Five Islands	Chroicocephalus novaehollandiae	115	4679393	Escherichia coli 536 (taxid 362663)	10	O89*/O162	H32	O89*/O162:H32	A	A	4	4	1014;99.803					23		1										1										1
1-G3	MCA cefotaxime 2mg/L	CE1582	Escherichia coli	2012	island	cloaca	Australia: Five Islands	Chroicocephalus novaehollandiae	235	5036660	Escherichia coli 536 (taxid 362663)	1139	O5	HNT	O5:HNT	A	A	16	3	931;99.678	F-:A13*:B-						1			1	1			1
1-G4	MCA cefotaxime 2mg/L	CE1595	Escherichia coli	2012	island	cloaca	Australia: Five Islands	Chroicocephalus novaehollandiae	109	4809978	Escherichia coli 536 (taxid 362663)	10	O9	H9	O9:H9	A	A	1	6						23																						1
1-G5	MCA cefotaxime 2mg/L	CE1605	Escherichia coli	2012	island	cloaca	Australia: Five Islands	Chroicocephalus novaehollandiae	154	4969470	Escherichia coli 536 (taxid 362663)	58	O8	H9	O8:H9	B1	B1	2	22		F-:A1:B1																										1
1-G6	MCA cefotaxime 2mg/L	CE1617	Escherichia coli	2012	island	cloaca	Australia: Five Islands	Chroicocephalus novaehollandiae	145	5143749	Escherichia coli 536 (taxid 362663)	963	ONT	H18	ONT:H18	D	D	1	21		F29:A-:B10																										1
1-G7	MCA cefotaxime 2mg/L	CE1634	Escherichia coli	2012	island	cloaca	Australia: Five Islands	Chroicocephalus novaehollandiae	93	5075902	Escherichia coli 536 (taxid 362663)	457	O11	H25	O11:H25	D	F	1	13						315																						1
1-G8	MCA cefotaxime 2mg/L	CE1648	Escherichia coli	2012	island	cloaca	Australia: Five Islands	Chroicocephalus novaehollandiae	162	4914674	Escherichia coli 536 (taxid 362663)	746	ONT	H37	ONT:H37	A	A	1	6						23																						1
1-H1	MCA cefotaxime 2mg/L	CE1560	Escherichia coli	2012	island	cloaca	Australia: Five Islands	Chroicocephalus novaehollandiae	295	5182172	Escherichia coli 536 (taxid 362663)	8763	O51	H9	O51:H9	A	A	18	7	919;99.891	F-:A8*:B-			3			1			1	1				1
1-H10	MCA meropenem 0.05mg/L	1553m1	Escherichia coli	2012	island	cloaca	Australia: Five Islands	Chroicocephalus novaehollandiae	328	5414883	Escherichia coli 536 (taxid 362663)	58	O100-O154*/O100*	H25	O100/O154	B1	B1	22	5	919;99.891	F100:A-:B-	3					1			1	1							1			1		1
1-H11	MCA meropenem 0.05mg/L	1568m1	Escherichia coli	2012	island	cloaca	Australia: Five Islands	Chroicocephalus novaehollandiae	272	5175601	Escherichia coli 536 (taxid 362663)	58	O100-O154*/O100*	H25	O100/O154	B1	B1	19	4	919;99.891	F100:A-:B-						1			1	1										1		1
1-H2	MCA cefotaxime 2mg/L	CE1571	Escherichia coli	2012	island	cloaca	Australia: Five Islands	Chroicocephalus novaehollandiae	186	5303674	Escherichia coli 536 (taxid 362663)	131	O25	H4	O25:H4	B2	B2	3	30		F2:A-:B10										1
1-H3	MCA cefotaxime 2mg/L	CE1585	Escherichia coli	2012	island	cloaca	Australia: Five Islands	Chroicocephalus novaehollandiae	185	4933132	Escherichia coli 536 (taxid 362663)	216	O36	H27	O36:H27	A	A	15	3	761;100/364;99.176				1			1				1			1						1
1-H4	MCA cefotaxime 2mg/L	CE1596	Escherichia coli	2012	island	cloaca	Australia: Five Islands	Chroicocephalus novaehollandiae	181	5492893	Escherichia coli 536 (taxid 362663)	69	O86	H18	O86:H18	D	D	1	22		F95:A-:B-
1-H5	MCA cefotaxime 2mg/L	CE1606	Escherichia coli	2012	island	cloaca	Australia: Five Islands	Chroicocephalus novaehollandiae	150	4968840	Escherichia coli 536 (taxid 362663)	58	O8	H9	O8:H9	B1	B1	2	22		F-:A1:B1																										1
1-H6	MCA cefotaxime 2mg/L	CE1619	Escherichia coli	2012	island	cloaca	Australia: Five Islands	Chroicocephalus novaehollandiae	69	4964018	Escherichia coli 536 (taxid 362663)	457	O11	H25	O11:H25	D	F	1	13						23																						1
1-H7	MCA cefotaxime 2mg/L	CE1635	Escherichia coli	2012	island	cloaca	Australia: Five Islands	Chroicocephalus novaehollandiae	185	5018220	Escherichia coli 536 (taxid 362663)	746	ONT	H37	ONT:H37	A	A	1	7		F2:A-:B-				23																						1
1-H8	MCA cefotaxime 2mg/L	CE1650	Escherichia coli	2012	island	cloaca	Australia: Five Islands	Chroicocephalus novaehollandiae	126	4949869	Escherichia coli 536 (taxid 362663)	297	O169	H8	O169:H8	B1	B1	0	7
2-A1	MCA meropenem 0.05mg/L	1587R	Escherichia coli	2012	island	cloaca	Australia: Five Islands	Chroicocephalus novaehollandiae	342	5170298	Escherichia coli 536 (taxid 362663)	216	O19	H4	O19:H4	A	A	15	3	931;99.678	F100:A-:B-			3			1			1	1			1
2-A10	MCA cefotaxime 2mg/L	CE1714	Escherichia coli	2012	island	cloaca	Australia: Five Islands	Chroicocephalus novaehollandiae	141	4927448	Escherichia coli 536 (taxid 362663)	1800	O82	H21	O82:H21	B1	B1	1	7						23																						1
2-A11	MCA cefotaxime 2mg/L	CE1723	Escherichia coli	2012	island	cloaca	Australia: Five Islands	Chroicocephalus novaehollandiae	169	5348082	Escherichia coli 536 (taxid 362663)	624	O1	H1	O1:H1	D	F	10	36	682;99.853	F18:A5:B1																						1
2-A12	MCA cefotaxime 2mg/L	CE1732 B	Escherichia coli	2012	island	cloaca	Australia: Five Islands	Chroicocephalus novaehollandiae	95	4781918	Escherichia coli 536 (taxid 362663)	2530	O9/O30	H21	O9/O30:H21	B1	B1	0	6
2-A2	MCA meropenem 0.05mg/L	1610m1	Escherichia coli	2012	island	cloaca	Australia: Five Islands	Chroicocephalus novaehollandiae	196	4959794	Escherichia coli 536 (taxid 362663)	48	O154*/O100*	H5	O154*/O100*:H5	A	A	12	11	899;100	F24:A-:B40			3			1			1	1				1
2-A3	MCA meropenem 0.05mg/L	1668m2	Escherichia coli	2012	island	cloaca	Australia: Five Islands	Chroicocephalus novaehollandiae	409	5142209	Escherichia coli 536 (taxid 362663)	4658	O28ab	H37	O28ab:H37	A	A	22	3	899;100	F1:A1:B-	3		3			1			1	1				1						1		1
2-A4	MCA meropenem 0.05mg/L	1685m1	Escherichia coli	2012	island	cloaca	Australia: Five Islands	Chroicocephalus novaehollandiae	223	4985884	Escherichia coli 536 (taxid 362663)	1139	O5	HNT	O5:HNT	A	A	15	4	931;99.678	F-:A13*:B-						1			1	1			1
2-A6	MCA cefotaxime 2mg/L	CE1670	Escherichia coli	2012	island	cloaca	Australia: Five Islands	Chroicocephalus novaehollandiae	84	5005524	Escherichia coli 536 (taxid 362663)	457	O11	H25	O11:H25	D	F	1	13						23																						1
2-A7	MCA cefotaxime 2mg/L	CE1680	Escherichia coli	2012	island	cloaca	Australia: Five Islands	Chroicocephalus novaehollandiae	90	4842148	Escherichia coli 536 (taxid 362663)	2541	ONT	H7	ONT:H7	A	A	1	5						23																						1
2-A8	MCA cefotaxime 2mg/L	CE1690	Escherichia coli	2012	island	cloaca	Australia: Five Islands	Chroicocephalus novaehollandiae	169	5347422	Escherichia coli 536 (taxid 362663)	624	O1	H1	O1:H1	D	F	10	37	682;99.853	F18:A5:B1																						1
2-A9	MCA cefotaxime 2mg/L	CE1703	Escherichia coli	2012	island	cloaca	Australia: Five Islands	Chroicocephalus novaehollandiae	215	4995052	Escherichia coli 536 (taxid 362663)	1139	O5	HNT	O5:HNT	A	A	16	3	931;99.678	F-:A13*:B-						1			1	1			1
2-B1	MCA meropenem 0.05mg/L	1596m1	Escherichia coli	2012	island	cloaca	Australia: Five Islands	Chroicocephalus novaehollandiae	250	5343822	Escherichia coli 536 (taxid 362663)	345	O8/O134*/O46*	H21	O8/O134*/O46*:H21	B1	B1	18	5	899;100				3			1			1	1				1					1
2-B10	MCA cefotaxime 2mg/L	CE1715	Escherichia coli	2012	island	cloaca	Australia: Five Islands	Chroicocephalus novaehollandiae	477	5492740	Escherichia coli 536 (taxid 362663)	457	O11	H25	O11:H25	D	F	2	13						315																				1		1
2-B11	MCA cefotaxime 2mg/L	CE1724	Escherichia coli	2012	island	cloaca	Australia: Five Islands	Chroicocephalus novaehollandiae	231	5105357	Escherichia coli 536 (taxid 362663)	216	O154	H4	O154:H4	A	A	18	4	919;99.891				3			1			1	1				1
2-B12	MCA cefotaxime 2mg/L	CE1733	Escherichia coli	2012	island	cloaca	Australia: Five Islands	Chroicocephalus novaehollandiae	132	4680877	Enterobacteriaceae (taxid 543)	10	O89*/O162	H32	O89*/O162:H32	A	A	4	4	1014;99.803					23		1										1										1
2-B4	MCA meropenem 0.05mg/L	1687m1	Escherichia coli	2012	island	cloaca	Australia: Five Islands	Chroicocephalus novaehollandiae	443	5200111	Escherichia coli 536 (taxid 362663)	4658	ONT	H37	ONT:H37	A	A	16	14	1014;100	F1:A1:B-			3			1				1			1									1
2-B5	MCA cefotaxime 2mg/L	CE1659	Escherichia coli	2012	island	cloaca	Australia: Five Islands	Chroicocephalus novaehollandiae	316	5290868	Escherichia coli 536 (taxid 362663)	963	ONT	H18	ONT:H18	D	D	2	30		F29:A-:B10																										1
2-B6	MCA cefotaxime 2mg/L	CE1671	Escherichia coli	2012	island	cloaca	Australia: Five Islands	Chroicocephalus novaehollandiae	492	4979298	Escherichia coli 536 (taxid 362663)	48	ONT	H30	ONT:H30	A	A	10	19	360;99.169	F-:A-:B1							1			1									1
2-B7	MCA cefotaxime 2mg/L	CE1681	Escherichia coli	2012	island	cloaca	Australia: Five Islands	Chroicocephalus novaehollandiae	289	5231921	Escherichia coli 536 (taxid 362663)	216	O154	H4	O154:H4	A	A	18	12	899;100				3			1			1	1				1
2-B8	MCA cefotaxime 2mg/L	CE1691	Escherichia coli	2012	island	cloaca	Australia: Five Islands	Chroicocephalus novaehollandiae	249	5259593	Escherichia coli 536 (taxid 362663)	963	ONT	H18	ONT:H18	D	D	1	14		F29:F40:A-:B10																										1
2-B9	MCA cefotaxime 2mg/L	CE1706	Escherichia coli	2012	island	cloaca	Australia: Five Islands	Chroicocephalus novaehollandiae	358	5146663	Escherichia coli 536 (taxid 362663)	457	O11	H25-H4	O11:H25-H4	D	F	2	15						23																						1
2-C10	MCA cefotaxime 2mg/L	CE1716	Escherichia coli	2012	island	cloaca	Australia: Five Islands	Chroicocephalus novaehollandiae	169	4955474	Enterobacteriaceae (taxid 543)	3572	O89*/O162	H9	O89*/O162:H9	A	A	9	13	1014;99.803	F67:A-:B1						1																1				1
2-C11	MCA cefotaxime 2mg/L	CE1725	Escherichia coli	2012	island	cloaca	Australia: Five Islands	Chroicocephalus novaehollandiae	123	5200545	Escherichia coli 536 (taxid 362663)	372	O21	H14	O21:H14	B2	B2	1	31						23																						1
2-C12	MCA cefotaxime 2mg/L	CE1734	Escherichia coli	2012	island	cloaca	Australia: Five Islands	Chroicocephalus novaehollandiae	77	5015145	Escherichia coli 536 (taxid 362663)	1485	O83	H42	O83:H42	D	F	1	9						23																						1
2-C2	MCA meropenem 0.05mg/L	1640m1	Escherichia coli	2012	island	cloaca	Australia: Five Islands	Chroicocephalus novaehollandiae	317	5326787	Escherichia coli 536 (taxid 362663)	1114	O10	H26	O10:H26	A	A	12	6	1014;99.803		3					1				1			1			1
2-C4	MCA meropenem 0.05mg/L	1694m1	Escherichia coli	2012	island	cloaca	Australia: Five Islands	Chroicocephalus novaehollandiae	296	5257011	Enterobacteriaceae (taxid 543)	541	O148	H40	O148:H40	A	A	15	2	1014;100	Y3:A-:B-			3			1						1	1
2-C5	MCA cefotaxime 2mg/L	CE1660	Escherichia coli	2012	island	cloaca	Australia: Five Islands	Chroicocephalus novaehollandiae	135	4857469	Enterobacteriaceae (taxid 543)	5857	O61	H11	O61:H11	A	A	8	18	1014;99.803	F2:A-:B1				23		1																				1
2-C6	MCA cefotaxime 2mg/L	CE1674	Escherichia coli	2012	island	cloaca	Australia: Five Islands	Chroicocephalus novaehollandiae	148	5034323	Escherichia coli 536 (taxid 362663)	131	O16	H5	O16:H5	B2	B2	8	3	746;99.732	F29:F104:A-:B10																				1
2-C7	MCA cefotaxime 2mg/L	CE1683	Escherichia coli	2012	island	cloaca	Australia: Five Islands	Chroicocephalus novaehollandiae	78	5032614	Escherichia coli 536 (taxid 362663)	457	O11	H25	O11:H25	D	F	1	5						23																						1
2-C8	MCA cefotaxime 2mg/L	CE1693	Escherichia coli	2012	island	cloaca	Australia: Five Islands	Chroicocephalus novaehollandiae	147	5083333	Escherichia coli 536 (taxid 362663)	963	ONT	H18	ONT:H18	D	D	1	3		F29:A-:B10																										1
2-C9	MCA cefotaxime 2mg/L	CE1707	Escherichia coli	2012	island	cloaca	Australia: Five Islands	Chroicocephalus novaehollandiae	167	5300829	Escherichia coli 536 (taxid 362663)	131	O25	H4	O25:H4	B2	B2	3	6		F2:A-:B10										1
2-D1	MCA meropenem 0.05mg/L	1601m1	Escherichia coli	2012	island	cloaca	Australia: Five Islands	Chroicocephalus novaehollandiae	199	5462337	Escherichia coli 536 (taxid 362663)	354	O1	H34	O1:H34	D	F	18	5	931;99.678	F-:A1:B1			1						1	1			1									1
2-D10	MCA cefotaxime 2mg/L	CE1718	Escherichia coli	2012	island	cloaca	Australia: Five Islands	Chroicocephalus novaehollandiae	164	4925490	Enterobacteriaceae (taxid 543)	746	ONT	H37	ONT:H37	A	A	2	2						23																						1
2-D11	MCA cefotaxime 2mg/L	CE1728	Escherichia coli	2012	island	cloaca	Australia: Five Islands	Chroicocephalus novaehollandiae	227	4994643	Escherichia coli 536 (taxid 362663)	1139	O5	HNT	O5:HNT	A	A	15	1	931;99.678	F-:A13*:B-									1	1			1
2-D12	MCA cefotaxime 2mg/L	CE1735	Escherichia coli	2012	island	cloaca	Australia: Five Islands	Chroicocephalus novaehollandiae	102	5019108	Escherichia coli 536 (taxid 362663)	1485	O83	H42	O83:H42	D	F	1	4						23																						1
2-D4	MCA meropenem 0.05mg/L	1700m1	Escherichia coli	2012	island	cloaca	Australia: Five Islands	Chroicocephalus novaehollandiae	273	5469140	Escherichia coli 536 (taxid 362663)	4657	O93	H7	O93:H7	B1	B1	15	2	931;99.678	F-:A8*:B-			1	136					1	1			1
2-D5	MCA cefotaxime 2mg/L	CE1661	Escherichia coli	2012	island	cloaca	Australia: Five Islands	Chroicocephalus novaehollandiae	147	5249572	Escherichia coli 536 (taxid 362663)	648	O1	H6	O1:H6	D	F	7	4	665;99.85	F1:A1:B1																				1
2-D6	MCA cefotaxime 2mg/L	CE1675	Escherichia coli	2012	island	cloaca	Australia: Five Islands	Chroicocephalus novaehollandiae	154	4690783	Escherichia coli 536 (taxid 362663)	1139	O8	HNT	O8:HNT	A	A	2	2						16
2-D7	MCA cefotaxime 2mg/L	CE1684	Escherichia coli	2012	island	cloaca	Australia: Five Islands	Chroicocephalus novaehollandiae	90	5017296	Escherichia coli 536 (taxid 362663)	1485	O83	H42	O83:H42	D	F	1	4						23																						1
2-D8	MCA cefotaxime 2mg/L	CE1694	Escherichia coli	2012	island	cloaca	Australia: Five Islands	Chroicocephalus novaehollandiae	147	4912097	Escherichia coli 536 (taxid 362663)	746	ONT	H37	ONT:H37	A	A	1	1						23																						1
2-D9	MCA cefotaxime 2mg/L	CE1708	Escherichia coli	2012	island	cloaca	Australia: Five Islands	Chroicocephalus novaehollandiae	113	4988662	Escherichia coli 536 (taxid 362663)	38	O7	H18	O7:H18	D	D	2	3
2-E1	MCA meropenem 0.05mg/L	1602m1	Escherichia coli	2012	island	cloaca	Australia: Five Islands	Chroicocephalus novaehollandiae	167	5405900	Escherichia coli 536 (taxid 362663)	224	ONT	H23	ONT:H23	B1	B1	15	6	818;99.633	F46:A-:B-									1		1		1
2-E10	MCA cefotaxime 2mg/L	CE1719	Escherichia coli	2012	island	cloaca	Australia: Five Islands	Chroicocephalus novaehollandiae	89	4789837	Escherichia coli 536 (taxid 362663)	9295	O8/O8	H10	O8/O8:H10	B1	B1	1	2						23																						1
2-E11	MCA cefotaxime 2mg/L	CE1729	Escherichia coli	2012	island	cloaca	Australia: Five Islands	Chroicocephalus novaehollandiae	240	4997276	Escherichia coli 536 (taxid 362663)	1139	O5	HNT	O5:HNT	A	A	15	1	931;99.678	F-:A13*:B-									1	1			1
2-E12	MCA cefotaxime 2mg/L	CE1746	Escherichia coli	2012	city	cloaca	Australia: Sydney	Chroicocephalus novaehollandiae	102	4949022	Escherichia coli 536 (taxid 362663)	1485	O83	H42	O83:H42	D	F	8	4	1014;99.803																											1
2-E2	MCA meropenem 0.05mg/L	1654m2	Escherichia coli	2012	island	cloaca	Australia: Five Islands	Chroicocephalus novaehollandiae	201	5404794	Escherichia coli 536 (taxid 362663)	354	O1	H34	O1:H34	D	F	17	6	931;99.678	F-:A1:B1			1						1	1			1									1
2-E3	MCA meropenem 0.05mg/L	1675m1	Escherichia coli	2012	island	cloaca	Australia: Five Islands	Chroicocephalus novaehollandiae	258	5046299	Escherichia coli 536 (taxid 362663)	542	O109	H45	O109:H45	A	A	20	0	931;99.678	F100:A-:B-	3								1	1			1							1		1				1
2-E4	MCA meropenem 0.05mg/L	1700m2A	Escherichia coli	2012	island	cloaca	Australia: Five Islands	Chroicocephalus novaehollandiae	194	5170684	Escherichia coli 536 (taxid 362663)	167	O89*/O162-O9	H9	O89*/O162-O9:H9	A	A	11	4	1014;99.803	F31:A4:B1	3									1			1							1						1
2-E5	MCA cefotaxime 2mg/L	CE1663	Escherichia coli	2012	island	cloaca	Australia: Five Islands	Chroicocephalus novaehollandiae	135	4862664	Escherichia coli 536 (taxid 362663)	5857	O61	H11	O61:H11	A	A	7	3	1014;99.803	F2:A-:B1				23																						1
2-E6	MCA cefotaxime 2mg/L	CE1676	Escherichia coli	2012	island	cloaca	Australia: Five Islands	Chroicocephalus novaehollandiae	230	4987862	Escherichia coli 536 (taxid 362663)	1139	O5	HNT	O5:HNT	A	A	15	1	931;99.678	F-:A13*:B-									1	1				1
2-E7	MCA cefotaxime 2mg/L	CE1686	Escherichia coli	2012	island	cloaca	Australia: Five Islands	Chroicocephalus novaehollandiae	90	4842442	Escherichia coli 536 (taxid 362663)	2541	ONT	H7	ONT:H7	A	A	1	1						23																						1
2-E8	MCA cefotaxime 2mg/L	CE1695	Escherichia coli	2012	island	cloaca	Australia: Five Islands	Chroicocephalus novaehollandiae	120	4898105	Escherichia coli 536 (taxid 362663)	10	O89*/O162	H32	O89*/O162:H32	A	A	4	2	1014;99.803				4	23												1										1
2-E9	MCA cefotaxime 2mg/L	CE1709	Escherichia coli	2012	island	cloaca	Australia: Five Islands	Chroicocephalus novaehollandiae	98	5173871	Escherichia coli 536 (taxid 362663)	648	ONT	H42	ONT:H42	D	F	1	4																												1
2-F1	MCA meropenem 0.05mg/L	1605m1	Escherichia coli	2012	island	cloaca	Australia: Five Islands	Chroicocephalus novaehollandiae	280	5211903	Escherichia coli 536 (taxid 362663)	58	O100-O154*/O100*	H25	O100/O154	B1	B1	19	2	919;99.891	F100:A-:B-									1	1			1							1		1
2-F10	MCA cefotaxime 2mg/L	CE1720	Escherichia coli	2012	island	cloaca	Australia: Five Islands	Chroicocephalus novaehollandiae	142	4633228	Escherichia coli 536 (taxid 362663)	695	O99	H38	O99:H38	A	A	6	2	1014;99.704					136									1
2-F11	MCA cefotaxime 2mg/L	CE1730	Escherichia coli	2012	island	cloaca	Australia: Five Islands	Chroicocephalus novaehollandiae	151	4858455	Escherichia coli 536 (taxid 362663)	5857	O61	H11	O61:H11	A	A	7	3	1014;99.803	F2:A-:B1				23																						1
2-F12	MCA cefotaxime 2mg/L	CE1747	Escherichia coli	2012	city	cloaca	Australia: Sydney	Chroicocephalus novaehollandiae	176	5319106	Escherichia coli 536 (taxid 362663)	963	O2	H18	O2:H18	D	D	5	5	1014;99.901	F24:A-:B1				23																1						1
2-F2	MCA meropenem 0.05mg/L	1657m1	Escherichia coli	2012	island	cloaca	Australia: Five Islands	Chroicocephalus novaehollandiae	271	5264368	Escherichia coli 536 (taxid 362663)	58	O100-O154*/O100*	H25	O100/O154	B1	B1	19	1	899;100	F100:A-:B-			3						1	1				1						1		1
2-F3	MCA meropenem 0.05mg/L	1676m1	Escherichia coli	2012	island	cloaca	Australia: Five Islands	Chroicocephalus novaehollandiae	210	5231479	Escherichia coli 536 (taxid 362663)	1139	O9	H20	O9:H20	A	A	16	2	931;99.678				1	136					1	1			1
2-F4	MCA meropenem 0.05mg/L	1703m1	Escherichia coli	2012	island	cloaca	Australia: Five Islands	Chroicocephalus novaehollandiae	197	5191796	Escherichia coli 536 (taxid 362663)	224	O8	H23	O8:H23	B1	B1	13	2	899;100	F-:A13*:B-									1	1				1
2-F5	MCA cefotaxime 2mg/L	CE1664	Escherichia coli	2012	island	cloaca	Australia: Five Islands	Chroicocephalus novaehollandiae	131	4679448	Escherichia coli 536 (taxid 362663)	10	O89*/O162	H32	O89*/O162:H32	A	A	3	2	1014;99.803					23												1										1
2-F6	MCA cefotaxime 2mg/L	CE1677	Escherichia coli	2012	island	cloaca	Australia: Five Islands	Chroicocephalus novaehollandiae	223	4975576	Escherichia coli 536 (taxid 362663)	1139	O5	HNT	O5:HNT	A	A	13	0	931;99.678	F-:A13*:B-									1					1
2-F7	MCA cefotaxime 2mg/L	CE1687	Escherichia coli	2012	island	cloaca	Australia: Five Islands	Chroicocephalus novaehollandiae	219	4992704	Escherichia coli 536 (taxid 362663)	1139	O5	HNT	O5:HNT	A	A	14	0	931;99.678	F-:A13*:B-									1	1			1
2-F8	MCA cefotaxime 2mg/L	CE1698	Escherichia coli	2012	island	cloaca	Australia: Five Islands	Chroicocephalus novaehollandiae	116	4679240	Escherichia coli 536 (taxid 362663)	10	O89*/O162	H32	O89*/O162:H32	A	A	4	2	1014;99.803					23												1										1
2-F9	MCA cefotaxime 2mg/L	CE1710	Escherichia coli	2012	island	cloaca	Australia: Five Islands	Chroicocephalus novaehollandiae	96	5076907	Escherichia coli 536 (taxid 362663)	457	O11	H25	O11:H25	D	F	1	5						315																						1
2-G1	MCA meropenem 0.05mg/L	1605m2	Escherichia coli	2012	island	cloaca	Australia: Five Islands	Chroicocephalus novaehollandiae	245	5017777	Escherichia coli 536 (taxid 362663)	216	O154	H4	O154:H4	A	A	17	3	931;99.678	F2:A13*:B-			3						1	1				1		1			1
2-G10	MCA cefotaxime 2mg/L	CE1721	Escherichia coli	2012	island	cloaca	Australia: Five Islands	Chroicocephalus novaehollandiae	164	4981398	Escherichia coli 536 (taxid 362663)	746	ONT	H37	ONT:H37	A	A	1	2						23																						1
2-G11	MCA cefotaxime 2mg/L	CE1731	Escherichia coli	2012	island	cloaca	Australia: Five Islands	Chroicocephalus novaehollandiae	82	5008048	Escherichia coli 536 (taxid 362663)	457	O11	H25	O11:H25	D	F	2	5																												1
2-G2	MCA meropenem 0.05mg/L	1660m1	Escherichia coli	2012	island	cloaca	Australia: Five Islands	Chroicocephalus novaehollandiae	207	5051841	Escherichia coli 536 (taxid 362663)	216	O154	H4	O154:H4	A	A	8	1	1014;100				3
2-G5	MCA cefotaxime 2mg/L	CE1667	Escherichia coli	2012	island	cloaca	Australia: Five Islands	Chroicocephalus novaehollandiae	189	4989033	Escherichia coli 536 (taxid 362663)	746	ONT	H37	ONT:H37	A	A	1	2		F2:A-:B-				23																						1
2-G6	MCA cefotaxime 2mg/L	CE1678	Escherichia coli	2012	island	cloaca	Australia: Five Islands	Chroicocephalus novaehollandiae	209	4597255	Enterobacteriaceae (taxid 543)	48	ONT	H11	ONT:H11	A	A	7	0	1006;99.901																								1
2-G7	MCA cefotaxime 2mg/L	CE1688	Escherichia coli	2012	island	cloaca	Australia: Five Islands	Chroicocephalus novaehollandiae	152	5131778	Escherichia coli 536 (taxid 362663)	963	ONT	H18	ONT:H18	D	D	1	4		F29:A-:B10																										1
2-G8	MCA cefotaxime 2mg/L	CE1700	Escherichia coli	2012	island	cloaca	Australia: Five Islands	Chroicocephalus novaehollandiae	265	5064290	Escherichia coli 536 (taxid 362663)	216	O36	H27	O36:H27	A	A	15	1	1014;99.704	F-:A13*:B-			1							1			1						1
2-G9	MCA cefotaxime 2mg/L	CE1711	Escherichia coli	2012	island	cloaca	Australia: Five Islands	Chroicocephalus novaehollandiae	90	4695511	Escherichia coli 536 (taxid 362663)	1408	O13	H30	O13:H30	A	A	1	1						23																						1
2-H1	MCA meropenem 0.05mg/L	1608m1	Escherichia coli	2012	island	cloaca	Australia: Five Islands	Chroicocephalus novaehollandiae	333	5380005	Escherichia coli 536 (taxid 362663)	744	O89*/O162	H25	O89*/O162:H25	A	A	20	1	899;100	Y3:A-:B-	3		3						1	1				1						1		1				1
2-H10	MCA cefotaxime 2mg/L	CE1722	Escherichia coli	2012	island	cloaca	Australia: Five Islands	Chroicocephalus novaehollandiae	134	5277114	Escherichia coli 536 (taxid 362663)	131	O25	H4	O25:H4	B2	B2	5	6		F1:A1:B16											1			1
2-H11	MCA cefotaxime 2mg/L	CE1732 A	Escherichia coli	2012	island	cloaca	Australia: Five Islands	Chroicocephalus novaehollandiae	96	5010377	Escherichia coli 536 (taxid 362663)	457	O11	H25	O11:H25	D	F	2	4																												1
2-H2	MCA meropenem 0.05mg/L	1662m1	Escherichia coli	2012	island	cloaca	Australia: Five Islands	Chroicocephalus novaehollandiae	118	5185923	Escherichia coli 536 (taxid 362663)	2178	ONT	H49	ONT:H49	B1	B1	11	1	899;100				3	23					1	1				1												1
2-H5	MCA cefotaxime 2mg/L	CE1668	Escherichia coli	2012	island	cloaca	Australia: Five Islands	Chroicocephalus novaehollandiae	139	5157593	Escherichia coli 536 (taxid 362663)	1246	O166	H49	O166:H49	B1	B1	10	2	899;100				3						1	1				1
2-H6	MCA cefotaxime 2mg/L	CE1679	Escherichia coli	2012	island	cloaca	Australia: Five Islands	Chroicocephalus novaehollandiae	85	5211463	Escherichia coli 536 (taxid 362663)	457	O11	H25	O11:H25	D	F	1	6						23																						1
2-H7	MCA cefotaxime 2mg/L	CE1689	Escherichia coli	2012	island	cloaca	Australia: Five Islands	Chroicocephalus novaehollandiae	160	4976068	Escherichia coli 536 (taxid 362663)	88	O8	H17	O8:H17	A	C	8	4	1014;99.901	F18:A-:B1																				1
2-H8	MCA cefotaxime 2mg/L	CE1702	Escherichia coli	2012	island	cloaca	Australia: Five Islands	Chroicocephalus novaehollandiae	154	5068466	Enterobacteriaceae (taxid 543)	93	O5	H4	O5:H4	A	A	7	4	1014;99.803	F2:A-:B1				23																						1
2-H9	MCA cefotaxime 2mg/L	CE1713	Escherichia coli	2012	island	cloaca	Australia: Five Islands	Chroicocephalus novaehollandiae	98	5100585	Escherichia coli 536 (taxid 362663)	1299	O175	H14	O175:H14	D	D	1	2						23																						1
3-A1	MCA cefotaxime 2mg/L	CE1748	Escherichia coli	2012	city	cloaca	Australia: Sydney	Chroicocephalus novaehollandiae	76	4988489	Escherichia coli 536 (taxid 362663)	538	O13	H4	O13:H4	B2	B2	1	20		F64:A-:B62*				23																						1
3-A10	MCA cefotaxime 2mg/L	CE1880	Escherichia coli	2012	city	cloaca	Australia: Sydney	Chroicocephalus novaehollandiae	179	5375292	Escherichia coli 536 (taxid 362663)	354	O39	H45	O39:H45	D	F	15	14	682;99.853/443;100	F33:F11:A-:B1						1														1				1
3-A11	MCA cefotaxime 2mg/L	CE1919	Escherichia coli	2012	nature reserve	cloaca	Australia: Montague Island	Chroicocephalus novaehollandiae	85	5014399	Escherichia coli 536 (taxid 362663)	1266	O138	H34	O138:H34	B2	E	1	4																												1
3-A12	MCA cefotaxime 2mg/L	CE1994 A	Escherichia coli	2012	nature reserve	cloaca	Australia: Montague Island	Chroicocephalus novaehollandiae	132	5050569	Escherichia coli 536 (taxid 362663)	457	O11	H25	O11:H25	D	F	1	13		F29:A-:B-				23																						1
3-A2	MCA cefotaxime 2mg/L	CE1758	Escherichia coli	2012	city	cloaca	Australia: Sydney	Chroicocephalus novaehollandiae	59	4606746	Escherichia coli 536 (taxid 362663)	7531	O13*	HNT	O13*:HNT	D	Cryp IV	1	5						18																						1
3-A3	MCA cefotaxime 2mg/L	CE1768	Escherichia coli	2012	city	cloaca	Australia: Sydney	Chroicocephalus novaehollandiae	120	5001899	Escherichia coli 536 (taxid 362663)	156	O8/O30	H28	O8/O30:H28	B1	B1	9	9	1014;100/301;99.003	F2:A-:B-						1
3-A4	MCA cefotaxime 2mg/L	CE1786	Escherichia coli	2012	city	cloaca	Australia: Sydney	Chroicocephalus novaehollandiae	135	5262960	Escherichia coli 536 (taxid 362663)	648	O1	H6	O1:H6	D	F	1	12
3-A5	MCA cefotaxime 2mg/L	CE1804	Escherichia coli	2012	city	cloaca	Australia: Sydney	Chroicocephalus novaehollandiae	122	4891055	Escherichia coli 536 (taxid 362663)	23	O8/O8	H9	O8/O8:H9	A	C	0	17		F24:A-:B1
3-A6	MCA cefotaxime 2mg/L	CE1817	Escherichia coli	2012	city	cloaca	Australia: Sydney	Chroicocephalus novaehollandiae	284	5533448	Escherichia coli 536 (taxid 362663)	69	O25	H4	O25:H4	D	D	9	18	761;100/338;99.704	F95:A8:B20						1				1
3-A7	MCA cefotaxime 2mg/L	CE1833	Escherichia coli	2012	city	cloaca	Australia: Sydney	Chroicocephalus novaehollandiae	91	4910978	Escherichia coli 536 (taxid 362663)	457	O11	H25	O11:H25	D	F	1	13						23																						1
3-A8	MCA cefotaxime 2mg/L	CE1848	Escherichia coli	2012	city	cloaca	Australia: Sydney	Chroicocephalus novaehollandiae	79	4907724	Escherichia coli 536 (taxid 362663)	457	O11	H25	O11:H25	D	F	1	14						23																						1
3-A9	MCA cefotaxime 2mg/L	CE1864	Escherichia coli	2012	city	cloaca	Australia: Sydney	Chroicocephalus novaehollandiae	247	4754347	Escherichia coli 536 (taxid 362663)	46	O8	H4	O8:H4	A	A	5	6		F46*:A-:B20
3-B1	MCA cefotaxime 2mg/L	CE1749	Escherichia coli	2012	city	cloaca	Australia: Sydney	Chroicocephalus novaehollandiae	186	4884207	Escherichia coli 536 (taxid 362663)	617	O89*/O162	H9	O89*/O162:H9	A	A	10	13	1014;99.901	F105**:A4:B1						1					1			1						1
3-B10	MCA cefotaxime 2mg/L	CE1883	Escherichia coli	2012	city	cloaca	Australia: Sydney	Chroicocephalus novaehollandiae	172	5419940	Escherichia coli 536 (taxid 362663)	648	O1	H6	O1:H6	D	F	12	14	1014;99.901	F36**:A4:B1						1					1			1						1
3-B11	MCA cefotaxime 2mg/L	CE1921	Escherichia coli	2012	nature reserve	cloaca	Australia: Montague Island	Chroicocephalus novaehollandiae	161	5344905	Escherichia coli 536 (taxid 362663)	963	ONT	H18	ONT:H18	D	D	2	12		F29:A-:B10			4																							1
3-B12	MCA cefotaxime 2mg/L	CE2002	Escherichia coli	2012	nature reserve	cloaca	Australia: Montague Island	Chroicocephalus novaehollandiae	154	5166076	Escherichia coli 536 (taxid 362663)	963	ONT	H18	ONT:H18	D	D	1	10		F29:A-:B10																										1
3-B2	MCA cefotaxime 2mg/L	CE1759	Escherichia coli	2012	city	cloaca	Australia: Sydney	Chroicocephalus novaehollandiae	175	5066009	Escherichia coli 536 (taxid 362663)	23	O9	H12	O9:H12	A	C	1	26		F35:A-:B1*
3-B3	MCA cefotaxime 2mg/L	CE1959	Escherichia coli	2012	nature reserve	cloaca	Australia: Montague Island	Chroicocephalus novaehollandiae	188	5179920	Escherichia coli 536 (taxid 362663)	963	ONT	H18	ONT:H18	D	D	1	8		F29:F40:A-:B10																										1
3-B4	MCA cefotaxime 2mg/L	CE1789	Escherichia coli	2012	city	cloaca	Australia: Sydney	Chroicocephalus novaehollandiae	257	5178289	Escherichia coli 536 (taxid 362663)	1140	O38	H39	O38:H39	D	E	1	6		F2:F87:A-:B-
3-B5	MCA cefotaxime 2mg/L	CE1807	Escherichia coli	2012	city	cloaca	Australia: Sydney	Chroicocephalus novaehollandiae	133	5260047	Escherichia coli 536 (taxid 362663)	34	O62	H30	O62:H30	A	A	1	9																												1
3-B6	MCA cefotaxime 2mg/L	CE1818	Escherichia coli	2012	city	cloaca	Australia: Sydney	Chroicocephalus novaehollandiae	91	5006278	Escherichia coli 536 (taxid 362663)	457	O11	H25	O11:H25	D	F	1	13						23																						1
3-B7	MCA cefotaxime 2mg/L	CE1835	Escherichia coli	2012	city	cloaca	Australia: Sydney	Chroicocephalus novaehollandiae	198	5287654	Escherichia coli 536 (taxid 362663)	131	O25	H4	O25:H4	B2	B2	6	29		F36:A4:B1											1			1
3-B8	MCA cefotaxime 2mg/L	CE1849	Escherichia coli	2012	city	cloaca	Australia: Sydney	Chroicocephalus novaehollandiae	259	5176757	Escherichia coli 536 (taxid 362663)	1140	O38	H39	O38:H39	D	E	1	6		F2:F87:A-:B-
3-B9	MCA cefotaxime 2mg/L	CE1865	Escherichia coli	2012	city	cloaca	Australia: Sydney	Chroicocephalus novaehollandiae	89	5025076	Escherichia coli 536 (taxid 362663)	457	O11	H25	O11:H25	D	F	1	14						23																						1
3-C1	MCA cefotaxime 2mg/L	CE1751	Escherichia coli	2012	city	cloaca	Australia: Sydney	Chroicocephalus novaehollandiae	162	5257767	Escherichia coli 536 (taxid 362663)	38	O86	H18	O86:H18	D	D	10	9	1014;99.901	F1:A2:B20						1														1
3-C10	MCA cefotaxime 2mg/L	CE1884	Escherichia coli	2012	city	cloaca	Australia: Sydney	Chroicocephalus novaehollandiae	169	5252798	Escherichia coli 536 (taxid 362663)	973	O11	H15	O11:H15	D	D	6	23		F67:A6:B38				23																		1				1
3-C11	MCA cefotaxime 2mg/L	CE1957	Escherichia coli	2012	nature reserve	cloaca	Australia: Montague Island	Chroicocephalus novaehollandiae	124	5049754	Escherichia coli 536 (taxid 362663)	457	O11	H25	O11:H25	D	F	1	13		F29:A-:B-				23																						1
3-C12	MCA cefotaxime 2mg/L	CE2006	Escherichia coli	2012	nature reserve	cloaca	Australia: Montague Island	Chroicocephalus novaehollandiae	127	5049607	Escherichia coli 536 (taxid 362663)	457	O11	H25	O11:H25	D	F	1	14		F29:A-:B-				23																						1
3-C2	MCA cefotaxime 2mg/L	CE1760	Escherichia coli	2012	city	cloaca	Australia: Sydney	Chroicocephalus novaehollandiae	167	5305770	Escherichia coli 536 (taxid 362663)	38	O86	H18	O86:H18	D	D	11	19	1014;99.704	F51:A-:B10						1													1
3-C3	MCA cefotaxime 2mg/L	CE1774	Escherichia coli	2012	city	cloaca	Australia: Sydney	Chroicocephalus novaehollandiae	159	4546825	Escherichia coli 536 (taxid 362663)	3014	O9	H4	O9:H4	A	A	6	6	682;99.853/443;100	F-:A-:B1						1
3-C5	MCA cefotaxime 2mg/L	CE1809	Escherichia coli	2012	city	cloaca	Australia: Sydney	Chroicocephalus novaehollandiae	181	5225002	Escherichia coli 536 (taxid 362663)	963	ONT	H18	ONT:H18	D	D	2	9		F29:A-:B10																										1
3-C6	MCA cefotaxime 2mg/L	CE1820	Escherichia coli	2012	city	cloaca	Australia: Sydney	Chroicocephalus novaehollandiae	267	4987693	Escherichia coli 536 (taxid 362663)	6932	O154	H4	O154:H4	A	A	1	3		F-:A13*:B-				23																						1
3-C7	MCA cefotaxime 2mg/L	CE1837	Escherichia coli	2012	city	cloaca	Australia: Sydney	Chroicocephalus novaehollandiae	108	5360313	Escherichia coli 536 (taxid 362663)	648	O154	H10	O154:H10	D	F	1	12						23																						1
3-C8	MCA cefotaxime 2mg/L	CE1852	Escherichia coli	2012	city	cloaca	Australia: Sydney	Chroicocephalus novaehollandiae	105	4852696	Escherichia coli 536 (taxid 362663)	594	O173	H16	O173:H16	B1	B1	1	3						208																						1
3-C9	MCA cefotaxime 2mg/L	CE1866	Escherichia coli	2012	city	cloaca	Australia: Sydney	Chroicocephalus novaehollandiae	147	5292365	Escherichia coli 536 (taxid 362663)	394	O17/O44/O77	H18	O17/O44/O77:H18	D	D	2	10		F68*:A-:B12*
3-D1	MCA cefotaxime 2mg/L	CE1752	Escherichia coli	2012	city	cloaca	Australia: Sydney	Chroicocephalus novaehollandiae	105	4805137	Escherichia coli 536 (taxid 362663)	155	O8	H21	O8:H21	B1	B1	4	7	463;99.568	F104:A-:B-																1
3-D10	MCA cefotaxime 2mg/L	CE1886	Escherichia coli	2012	city	cloaca	Australia: Sydney	Chroicocephalus novaehollandiae	92	4992817	Escherichia coli 536 (taxid 362663)	457	O11	H45	O11:H45	D	F	1	14						23																						1
3-D11	MCA cefotaxime 2mg/L	CE1963	Escherichia coli	2012	nature reserve	cloaca	Australia: Montague Island	Chroicocephalus novaehollandiae	124	5049765	Escherichia coli 536 (taxid 362663)	457	O11	H25	O11:H25	D	F	1	14		F29:A-:B-				23																						1
3-D12	MCA cefotaxime 2mg/L	CE2010	Escherichia coli	2012	nature reserve	cloaca	Australia: Montague Island	Chroicocephalus novaehollandiae	146	5075490	Escherichia coli 536 (taxid 362663)	963	ONT	H18	ONT:H18	D	D	1	9		F29:A-:B10																										1
3-D2	MCA cefotaxime 2mg/L	CE1762	Escherichia coli	2012	city	cloaca	Australia: Sydney	Chroicocephalus novaehollandiae	105	4921591	Escherichia coli 536 (taxid 362663)	457	O11	H25	O11:H25	D	F	1	14						23																						1
3-D3	MCA cefotaxime 2mg/L	CE1777	Escherichia coli	2012	city	cloaca	Australia: Sydney	Chroicocephalus novaehollandiae	57	4712991	Escherichia coli 536 (taxid 362663)	4421	O147	H7	O147:H7	B1	B1	0	4
3-D4	MCA cefotaxime 2mg/L	CE1791	Escherichia coli	2012	city	cloaca	Australia: Sydney	Chroicocephalus novaehollandiae	108	4947307	Escherichia coli 536 (taxid 362663)	224	O8	H23	O8:H23	B1	B1	10	6	1014;99.803							1																				1
3-D5	MCA cefotaxime 2mg/L	CE1811	Escherichia coli	2012	city	cloaca	Australia: Sydney	Chroicocephalus novaehollandiae	261	5103143	Escherichia coli 536 (taxid 362663)	1140	O38	H39	O38:H39	D	E	1	4
3-D6	MCA cefotaxime 2mg/L	CE1822	Escherichia coli	2012	city	cloaca	Australia: Sydney	Chroicocephalus novaehollandiae	206	4848414	Escherichia coli 536 (taxid 362663)	10	O62	H12	O62:H12	A	A	7	6	682;99.853	F2:A-:B-											1									1
3-D7	MCA cefotaxime 2mg/L	CE1838	Escherichia coli	2012	city	cloaca	Australia: Sydney	Chroicocephalus novaehollandiae	125	4931504	Escherichia coli 536 (taxid 362663)	23	O9	H12	O9:H12	A	C	1	33		F18:A-:B1
3-D8	MCA cefotaxime 2mg/L	CE1856	Escherichia coli	2012	city	cloaca	Australia: Sydney	Chroicocephalus novaehollandiae	143	5123016	Escherichia coli 536 (taxid 362663)	963	ONT	H18	ONT:H18	D	D	1	10		F29:A-:B10																										1
3-D9	MCA cefotaxime 2mg/L	CE1869	Escherichia coli	2012	city	cloaca	Australia: Sydney	Chroicocephalus novaehollandiae	148	5083440	Escherichia coli 536 (taxid 362663)	963	ONT	H18	ONT:H18	D	D	1	9		F29:A-:B10																										1
3-E1	MCA cefotaxime 2mg/L	CE1754	Escherichia coli	2012	city	cloaca	Australia: Sydney	Chroicocephalus novaehollandiae	94	4852693	Escherichia coli 536 (taxid 362663)	594	O173	H16	O173:H16	B1	B1	1	3						208																						1
3-E10	MCA cefotaxime 2mg/L	CE1899	Escherichia coli	2012	nature reserve	cloaca	Australia: Montague Island	Chroicocephalus novaehollandiae	245	4888179	Escherichia coli 536 (taxid 362663)	10	O9	H9	O9:H9	A	A	14	17	746;99.732	F2:A-:B10																				1		1
3-E11	MCA cefotaxime 2mg/L	CE1965	Escherichia coli	2012	nature reserve	cloaca	Australia: Montague Island	Chroicocephalus novaehollandiae	151	5142798	Escherichia coli 536 (taxid 362663)	963	ONT	H18	ONT:H18	D	D	1	10		F29:A-:B10																										1
3-E12	MCA cefotaxime 2mg/L	CE2018	Escherichia coli	2012	nature reserve	cloaca	Australia: Montague Island	Chroicocephalus novaehollandiae	152	5151967	Escherichia coli 536 (taxid 362663)	963	ONT	H18	ONT:H18	D	D	1	10		F29:A-:B10																										1
3-E2	MCA cefotaxime 2mg/L	CE1763	Escherichia coli	2012	city	cloaca	Australia: Sydney	Chroicocephalus novaehollandiae	271	5312868	Escherichia coli 536 (taxid 362663)	69	O25	H4	O25:H4	D	D	4	19	364;99.725	F95:A-:B20										1
3-E3	MCA cefotaxime 2mg/L	CE1778	Escherichia coli	2012	city	cloaca	Australia: Sydney	Chroicocephalus novaehollandiae	158	5181169	Escherichia coli 536 (taxid 362663)	131	O25	H4	O25:H4	B2	B2	9	20	1014;99.901	F2:A1:B-						1								1						1
3-E4	MCA cefotaxime 2mg/L	CE1796	Escherichia coli	2012	city	cloaca	Australia: Sydney	Chroicocephalus novaehollandiae	88	5113190	Escherichia coli 536 (taxid 362663)	457	O11	H25	O11:H25	D	F	1	13						23																						1
3-E6	MCA cefotaxime 2mg/L	CE1823	Escherichia coli	2012	city	cloaca	Australia: Sydney	Chroicocephalus novaehollandiae	94	4945212	Escherichia coli 536 (taxid 362663)	1485	O83	H42	O83:H42	D	F	1	9																												1
3-E7	MCA cefotaxime 2mg/L	CE1841	Escherichia coli	2012	city	cloaca	Australia: Sydney	Chroicocephalus novaehollandiae	165	5346651	Escherichia coli 536 (taxid 362663)	624	O1	H1	O1:H1	D	F	10	38	682;99.853	F18:A5:B1																						1
3-E8	MCA cefotaxime 2mg/L	CE1859	Escherichia coli	2012	city	cloaca	Australia: Sydney	Chroicocephalus novaehollandiae	215	4602988	Escherichia coli 536 (taxid 362663)	2172	O9	H4	O9:H4	A	A	8	4	1014;99.901	F22:A1:B1						1				1			1							1
3-E9	MCA cefotaxime 2mg/L	CE1872	Escherichia coli	2012	city	cloaca	Australia: Sydney	Chroicocephalus novaehollandiae	93	5055359	Escherichia coli 536 (taxid 362663)	457	O11	H25	O11:H25	D	F	2	13						23																						1
3-F1	MCA cefotaxime 2mg/L	CE1756 A	Escherichia coli	2012	city	cloaca	Australia: Sydney	Chroicocephalus novaehollandiae	64	4792722	Escherichia coli 536 (taxid 362663)	12548	O65	H14	O65:H14	B1	B1	0	6
3-F10	MCA cefotaxime 2mg/L	CE1902	Escherichia coli	2012	nature reserve	cloaca	Australia: Montague Island	Chroicocephalus novaehollandiae	144	5074808	Escherichia coli 536 (taxid 362663)	963	ONT	H18	ONT:H18	D	D	1	10		F29:A-:B10																										1
3-F11	MCA cefotaxime 2mg/L	CE1978	Escherichia coli	2012	nature reserve	cloaca	Australia: Montague Island	Chroicocephalus novaehollandiae	180	5355062	Escherichia coli 536 (taxid 362663)	624	O1	H1	O1:H1	D	F	10	38	682;99.853	F18:A5:B1																						1
3-F12	MCA cefotaxime 2mg/L	CE2020	Escherichia coli	2012	nature reserve	cloaca	Australia: Montague Island	Chroicocephalus novaehollandiae	186	5147354	Escherichia coli 536 (taxid 362663)	963	ONT	H18	ONT:H18	D	D	1	12		F29:A-:B10																										1
3-F2	MCA cefotaxime 2mg/L	CE1764	Escherichia coli	2012	city	cloaca	Australia: Sydney	Chroicocephalus novaehollandiae	149	4715496	Escherichia coli 536 (taxid 362663)	1122	O99	H10	O99:H10	A	A	1	4																												1
3-F3	MCA cefotaxime 2mg/L	CE1779	Escherichia coli	2012	city	cloaca	Australia: Sydney	Chroicocephalus novaehollandiae	172	5218096	Escherichia coli 536 (taxid 362663)	963	ONT	H18	ONT:H18	D	D	1	21		F29:A-:B10																										1
3-F4	MCA cefotaxime 2mg/L	CE1798	Escherichia coli	2012	city	cloaca	Australia: Sydney	Chroicocephalus novaehollandiae	220	4605988	Escherichia coli 536 (taxid 362663)	2172	O9	H4	O9:H4	A	A	8	3	1014;99.901	F22:A1:B1						1				1			1							1
3-F5	MCA cefotaxime 2mg/L	CE1813	Escherichia coli	2012	city	cloaca	Australia: Sydney	Chroicocephalus novaehollandiae	172	4931162	Enterobacteriaceae (taxid 543)	10	O28ac_O42*	H37	O28/O42:H37	A	A	3	5						3
3-F6	MCA cefotaxime 2mg/L	CE1825	Escherichia coli	2012	city	cloaca	Australia: Sydney	Chroicocephalus novaehollandiae	122	5116122	Escherichia coli 536 (taxid 362663)	457	O11	H45	O11:H45	D	F	1	14						23																						1
3-F7	MCA cefotaxime 2mg/L	CE1842	Escherichia coli	2012	city	cloaca	Australia: Sydney	Chroicocephalus novaehollandiae	171	5347282	Escherichia coli 536 (taxid 362663)	624	O1	H1	O1:H1	D	F	10	38	682;99.853	F18:A5:B1																						1
3-F8	MCA cefotaxime 2mg/L	CE1860	Escherichia coli	2012	city	cloaca	Australia: Sydney	Chroicocephalus novaehollandiae	106	5070162	Escherichia coli 536 (taxid 362663)	38	O7	H15	O7:H15	D	D	1	10						23																						1
3-F9	MCA cefotaxime 2mg/L	CE1873	Escherichia coli	2012	city	cloaca	Australia: Sydney	Chroicocephalus novaehollandiae	144	5082676	Escherichia coli 536 (taxid 362663)	963	ONT	H18	ONT:H18	D	D	1	10		F29:A-:B10																										1
3-G1	MCA cefotaxime 2mg/L	CE1756 B	Escherichia coli	2012	city	cloaca	Australia: Sydney	Chroicocephalus novaehollandiae	98	4852823	Escherichia coli 536 (taxid 362663)	594	O173	H16	O173:H16	B1	B1	1	4						208																						1
3-G10	MCA cefotaxime 2mg/L	CE1903	Escherichia coli	2012	nature reserve	cloaca	Australia: Montague Island	Chroicocephalus novaehollandiae	100	4867657	Escherichia coli 536 (taxid 362663)	2722	O168	H7	O168:H7	B1	B1	1	4						23																						1
3-G11	MCA cefotaxime 2mg/L	CE1984	Escherichia coli	2012	nature reserve	cloaca	Australia: Montague Island	Chroicocephalus novaehollandiae	120	5051813	Escherichia coli 536 (taxid 362663)	457	O11	H25	O11:H25	D	F	1	13		F29:A-:B-				23																						1
3-G2	MCA cefotaxime 2mg/L	CE1765	Escherichia coli	2012	city	cloaca	Australia: Sydney	Chroicocephalus novaehollandiae	85	4975937	Escherichia coli 536 (taxid 362663)	457	O11	H45	O11:H45	D	F	1	17						23																						1
3-G3	MCA cefotaxime 2mg/L	CE1780	Escherichia coli	2012	city	cloaca	Australia: Sydney	Chroicocephalus novaehollandiae	107	5023450	Escherichia coli 536 (taxid 362663)	1485	O83	H42	O83:H42	D	F	9	9	1014;99.803							1																				1
3-G4	MCA cefotaxime 2mg/L	CE1800	Escherichia coli	2012	city	cloaca	Australia: Sydney	Chroicocephalus novaehollandiae	205	4786714	Escherichia coli 536 (taxid 362663)	162	O8	H19	O8:H19	B1	B1	1	4						23																						1
3-G5	MCA cefotaxime 2mg/L	CE1814	Escherichia coli	2012	city	cloaca	Australia: Sydney	Chroicocephalus novaehollandiae	108	4921618	Escherichia coli 536 (taxid 362663)	457	O11	H25	O11:H25	D	F	1	14						23																						1
3-G6	MCA cefotaxime 2mg/L	CE1827	Escherichia coli	2012	city	cloaca	Australia: Sydney	Chroicocephalus novaehollandiae	165	5129913	Escherichia coli 536 (taxid 362663)	963	ONT	H18	ONT:H18	D	D	3	9	1014;99.803							1																				1
3-G7	MCA cefotaxime 2mg/L	CE1843	Escherichia coli	2012	city	cloaca	Australia: Sydney	Chroicocephalus novaehollandiae	146	4870512	Enterobacteriaceae (taxid 543)	10	O89*/O162	H9	O89*/O162:H9	A	A	10	4	1014;99.901					37		1				1
3-G8	MCA cefotaxime 2mg/L	CE1862	Escherichia coli	2012	city	cloaca	Australia: Sydney	Chroicocephalus novaehollandiae	74	5137000	Escherichia coli 536 (taxid 362663)	12	O4	H5	O4:H5	B2	B2	9	31	746;99.732	F2:A2:B-																				1
3-G9	MCA cefotaxime 2mg/L	CE1874	Escherichia coli	2012	city	cloaca	Australia: Sydney	Chroicocephalus novaehollandiae	156	5288313	Escherichia coli 536 (taxid 362663)	648	O1	H6	O1:H6	D	F	9	10	682;99.853	F1:A1:B1					5									1						1								1
3-H1	MCA cefotaxime 2mg/L	CE1757	Escherichia coli	2012	city	cloaca	Australia: Sydney	Chroicocephalus novaehollandiae	81	4905711	Escherichia coli 536 (taxid 362663)	1485	O83	H42	O83:H42	D	F	1	10																												1
3-H11	MCA cefotaxime 2mg/L	CE1992 A	Escherichia coli	2012	nature reserve	cloaca	Australia: Montague Island	Chroicocephalus novaehollandiae	156	5346860	Escherichia coli 536 (taxid 362663)	624	O1	H1	O1:H1	D	F	10	38	682;99.853	F18:A5:B1																						1
3-H2	MCA cefotaxime 2mg/L	CE1766	Escherichia coli	2012	city	cloaca	Australia: Sydney	Chroicocephalus novaehollandiae	145	5132917	Escherichia coli 536 (taxid 362663)	963	ONT	H18	ONT:H18	D	D	6	10	1014;99.803	F40:A-:B-						1																				1
3-H3	MCA cefotaxime 2mg/L	CE1785	Escherichia coli	2012	city	cloaca	Australia: Sydney	Chroicocephalus novaehollandiae	111	4814467	Escherichia coli 536 (taxid 362663)	10	ONT	H40	ONT:H40	A	A	1	7																												1
3-H4	MCA cefotaxime 2mg/L	CE1803 B	Escherichia coli	2012	city	cloaca	Australia: Sydney	Chroicocephalus novaehollandiae	210	4605112	Escherichia coli 536 (taxid 362663)	2172	O9	H4	O9:H4	A	A	8	3	1014;99.901	F22:A1:B1						1				1			1							1
3-H5	MCA cefotaxime 2mg/L	CE1816	Escherichia coli	2012	city	cloaca	Australia: Sydney	Chroicocephalus novaehollandiae	158	5049882	Escherichia coli 536 (taxid 362663)	2787	O103	H7	O103:H7	B1	B1	1	16		F24:A-:B40				23		1																				1
3-H6	MCA cefotaxime 2mg/L	CE1831	Escherichia coli	2012	city	cloaca	Australia: Sydney	Chroicocephalus novaehollandiae	152	5129873	Escherichia coli 536 (taxid 362663)	212	O18ac*/O18*	H49	O18	B1	B1	3	15		F4:A-:B1				23																						1
3-H7	MCA cefotaxime 2mg/L	CE1844	Escherichia coli	2012	city	cloaca	Australia: Sydney	Chroicocephalus novaehollandiae	149	4970499	Escherichia coli 536 (taxid 362663)	616	ONT	H21	ONT:H21	B1	B1	3	4
3-H8	MCA cefotaxime 2mg/L	CE1863	Escherichia coli	2012	city	cloaca	Australia: Sydney	Chroicocephalus novaehollandiae	83	4984434	Escherichia coli 536 (taxid 362663)	1485	O83	H42	O83:H42	D	F	1	10		F2:A-:B-																										1
3-H9	MCA cefotaxime 2mg/L	CE1877	Escherichia coli	2012	city	cloaca	Australia: Sydney	Chroicocephalus novaehollandiae	138	4774985	Escherichia coli 536 (taxid 362663)	155	O37	H10	O37:H10	B1	B1	1	6		F33:A-:B-
4-A1	MCA ciprofloxacin 0.05mg/L	1715H	Escherichia coli	2012	island	cloaca	Australia: Five Islands	Chroicocephalus novaehollandiae	278	4999185	Escherichia coli 536 (taxid 362663)	1139	O157	HNT	O157:HNT	A	A	16	5	931;99.678	F-:A13*:B-						1			1	1				1
4-A10	MCA ciprofloxacin 0.05mg/L	1969H	Escherichia coli	2012	nature reserve	cloaca	Australia: Montague Island	Chroicocephalus novaehollandiae	59	4765768	Escherichia coli 536 (taxid 362663)	394	O17/O44/O77	H18	O17/O44/O77:H18	D	D	5	7	1006;99.901							1
4-A11	MCA cefotaxime 2mg/L	CE1861	Escherichia coli	2012	city	cloaca	Australia: Sydney	Chroicocephalus novaehollandiae	135	5169329	Escherichia coli 536 (taxid 362663)	68	O25	H6	O25:H6	D	D	1	11						314																						1
4-A2	MCA ciprofloxacin 0.05mg/L	1746H	Escherichia coli	2012	city	cloaca	Australia: Sydney	Chroicocephalus novaehollandiae	168	4692361	Escherichia coli 536 (taxid 362663)	6732	O142	H9	O142:H9	B1	E	8	5	1006;99.901							1
4-A3	MCA ciprofloxacin 0.05mg/L	1783H	Escherichia coli	2012	city	cloaca	Australia: Sydney	Chroicocephalus novaehollandiae	273	4996951	Escherichia coli 536 (taxid 362663)	746	ONT	H37	ONT:H37	A	A	6	10	1014;99.901							1
4-A4	MCA ciprofloxacin 0.05mg/L	1819H	Escherichia coli	2012	city	cloaca	Australia: Sydney	Chroicocephalus novaehollandiae	224	4925159	Escherichia coli 536 (taxid 362663)	617	O89-O9*/O162-O9	H9	O89-O9*/O162-O9:H9	A	A	14	9	1014;99.901	F31:F36:A4:B1						1			1					1		1					1
4-A5	MCA ciprofloxacin 0.05mg/L	1861H	Escherichia coli	2012	city	cloaca	Australia: Sydney	Chroicocephalus novaehollandiae	173	4673679	Escherichia coli 1303 (taxid 745156)	46	O9	H4	O9:H4	A	A	4	5																								1
4-A6	MCA ciprofloxacin 0.05mg/L	1905H	Escherichia coli	2012	nature reserve	cloaca	Australia: Montague Island	Chroicocephalus novaehollandiae	157	5034945	Escherichia coli 536 (taxid 362663)	351	O18ac*/O18*	H7	O18	B1	B1	7	13	1006;99.901	F24:A-:B40						1
4-A7	MCA ciprofloxacin 0.05mg/L	1930H	Escherichia coli	2012	nature reserve	cloaca	Australia: Montague Island	Chroicocephalus novaehollandiae	149	5034389	Escherichia coli 536 (taxid 362663)	351	O18ac*/O18*	H7	O18	B1	B1	7	14	1006;99.901	F24:A-:B40						1
4-A9	MCA ciprofloxacin 0.05mg/L	2023H	Escherichia coli	2012	nature reserve	cloaca	Australia: Montague Island	Chroicocephalus novaehollandiae	157	5345025	Escherichia coli 536 (taxid 362663)	624	O1	H1	O1:H1	D	F	10	37	682;99.853	F18:A5:B1																						1
4-B1	MCA ciprofloxacin 0.05mg/L	1716H	Escherichia coli	2012	island	cloaca	Australia: Five Islands	Chroicocephalus novaehollandiae	122	5265020	Escherichia coli 536 (taxid 362663)	131	O25	H4	O25:H4	B2	B2	5	29		F1:A1:B16											1			1
4-B10	MCA ciprofloxacin 0.05mg/L	1971H	Escherichia coli	2012	nature reserve	cloaca	Australia: Montague Island	Chroicocephalus novaehollandiae	150	5048691	Escherichia coli 536 (taxid 362663)	351	O18ac*/O18*	H7	O18	B1	B1	8	17	1006;99.901	F18:A-:B1						1
4-B2	MCA ciprofloxacin 0.05mg/L	1748H	Escherichia coli	2012	city	cloaca	Australia: Sydney	Chroicocephalus novaehollandiae	138	4479803	Escherichia coli 536 (taxid 362663)	46	O9	H4	O9:H4	A	A	5	4	1006							1
4-B3	MCA ciprofloxacin 0.05mg/L	1550H	Escherichia coli	2012	island	cloaca	Australia: Five Islands	Chroicocephalus novaehollandiae	148	5100860	Escherichia coli 536 (taxid 362663)	351	O18*	HNT	O18*:HNT	B1	B1	5	4	1006;99.901	F24:A-:B40						1
4-B4	MCA ciprofloxacin 0.05mg/L	1820H	Escherichia coli	2012	city	cloaca	Australia: Sydney	Chroicocephalus novaehollandiae	245	4332991	Escherichia coli 536 (taxid 362663)	93	ONT	H4	ONT:H4	A	A	1	5
4-B5	MCA ciprofloxacin 0.05mg/L	1863H	Escherichia coli	2012	city	cloaca	Australia: Sydney	Chroicocephalus novaehollandiae	258	4867414	Escherichia coli 536 (taxid 362663)	746	ONT	H37	ONT:H37	A	A	6	9	1014;99.901							1
4-B6	MCA ciprofloxacin 0.05mg/L	1914H	Escherichia coli	2012	nature reserve	cloaca	Australia: Montague Island	Chroicocephalus novaehollandiae	77	4778921	Escherichia coli 536 (taxid 362663)	394	O17/O44/O77	H18	O17/O44/O77:H18	D	D	7	15	1006;99.901							1
4-B7	MCA ciprofloxacin 0.05mg/L	1689H	Escherichia coli	2012	island	cloaca	Australia: Five Islands	Chroicocephalus novaehollandiae	152	5193260	Escherichia coli 536 (taxid 362663)	351	O18*	HNT	O18*:HNT	B1	B1	5	5	1006;99.901	F24:A-:B40						1
4-B8	MCA ciprofloxacin 0.05mg/L	1959H	Escherichia coli	2012	nature reserve	cloaca	Australia: Montague Island	Chroicocephalus novaehollandiae	113	5095620	Escherichia coli 536 (taxid 362663)	201	O8	H19	O8:H19	B1	B1	6	17	798;99.749	F24:A8:B40										1								1
4-B9	MCA ciprofloxacin 0.05mg/L	2028H	Escherichia coli	2012	nature reserve	cloaca	Australia: Montague Island	Chroicocephalus novaehollandiae	160	5034940	Escherichia coli 536 (taxid 362663)	351	O18ac*/O18*	H7	O18	B1	B1	7	13	1006;99.901	F24:A-:B40						1
4-C1	MCA cefotaxime 2mg/L	CE2035	Escherichia coli	2012	nature reserve	cloaca	Australia: Montague Island	Chroicocephalus novaehollandiae	183	5363958	Escherichia coli 536 (taxid 362663)	131	O25	H4	O25:H4	B2	B2	10	30	746;99.732	F1:F4:A2:B20																				1
4-C3	MCA ciprofloxacin 0.05mg/L	1551H	Escherichia coli	2012	island	cloaca	Australia: Five Islands	Chroicocephalus novaehollandiae	133	4806555	Escherichia coli 536 (taxid 362663)	4681	O8	H37	O8:H37	B1	B1	11	4	938;99.681							1				1									1
4-C4	MCA ciprofloxacin 0.05mg/L	1821H	Escherichia coli	2012	city	cloaca	Australia: Sydney	Chroicocephalus novaehollandiae	256	5236996	Escherichia coli 536 (taxid 362663)	5409	O8/O134-O154*/O154-O46*	H23-H30	O8:H23-H30	B1	B1	8	5	1006;99.801					12		1		1								1										1
4-C5	MCA ciprofloxacin 0.05mg/L	1603H	Escherichia coli	2012	island	cloaca	Australia: Five Islands	Chroicocephalus novaehollandiae	206	5271561	Escherichia coli 536 (taxid 362663)	38	O86	H18	O86:H18	D	D	7	26	1014;99.803	F51:A-:B10						1
4-C6	MCA ciprofloxacin 0.05mg/L	1919H	Escherichia coli	2012	nature reserve	cloaca	Australia: Montague Island	Chroicocephalus novaehollandiae	159	5193616	Enterobacteriaceae (taxid 543)	351	O18ac*/O18*	H7	O18	B1	B1	7	14	1006;99.901	F24:A8:B40						1
4-C7	MCA ciprofloxacin 0.05mg/L	1934H	Escherichia coli	2012	nature reserve	cloaca	Australia: Montague Island	Chroicocephalus novaehollandiae	180	4881768	Escherichia coli 536 (taxid 362663)	351	O18ac*	H7	O18ac*:H7	B1	B1	7	13	1006;99.901	F24:A-:B40						1
4-C8	MCA ciprofloxacin 0.05mg/L	1962H	Escherichia coli	2012	nature reserve	cloaca	Australia: Montague Island	Chroicocephalus novaehollandiae	162	5037665	Escherichia coli 536 (taxid 362663)	351	O18ac*/O18*	H7	O18	B1	B1	7	14	1006;99.901	F24:A-:B40						1
4-C9	MCA ciprofloxacin 0.05mg/L	2029H	Escherichia coli	2012	nature reserve	cloaca	Australia: Montague Island	Chroicocephalus novaehollandiae	162	4998343	Escherichia coli 536 (taxid 362663)	351	O18ac*/O18*	H7	O18	B1	B1	7	12	1006;99.901	F24:A-:B40						1
4-D1	MCA ciprofloxacin 0.05mg/L	1720H	Escherichia coli	2012	island	cloaca	Australia: Five Islands	Chroicocephalus novaehollandiae	150	4685588	Escherichia coli 536 (taxid 362663)	216	O86	H4	O86:H4	A	A	6	4	1014;99.901							1
4-D10	MCA ciprofloxacin 0.05mg/L	1973H	Escherichia coli	2012	nature reserve	cloaca	Australia: Montague Island	Chroicocephalus novaehollandiae	94	4865109	Escherichia coli 536 (taxid 362663)	1684	ONT	H10	ONT:H10	A	A	6	3	1014;99.901							1
4-D3	MCA ciprofloxacin 0.05mg/L	1552H	Escherichia coli	2012	island	cloaca	Australia: Five Islands	Chroicocephalus novaehollandiae	168	5046945	Escherichia coli 536 (taxid 362663)	351	O18ac*/O18*	H7	O18	B1	B1	7	17	1006;99.901	F24:A-:B40						1
4-D4	MCA ciprofloxacin 0.05mg/L	1581H	Escherichia coli	2012	island	cloaca	Australia: Five Islands	Chroicocephalus novaehollandiae	127	4850862	Escherichia coli 536 (taxid 362663)	58	O37	H40	O37:H40	B1	B1	7	7		F100:A-:B-										1
4-D5	MCA ciprofloxacin 0.05mg/L	1875H	Escherichia coli	2012	city	cloaca	Australia: Sydney	Chroicocephalus novaehollandiae	191	5270657	Escherichia coli 536 (taxid 362663)	648	O1	H6	O1:H6	D	F	9	10	682;99.853	F1:A1:B1					5									1						1								1
4-D6	MCA ciprofloxacin 0.05mg/L	1672H	Escherichia coli	2012	island	cloaca	Australia: Five Islands	Chroicocephalus novaehollandiae	133	5054070	Escherichia coli 536 (taxid 362663)	351	O18*	HNT	O18*:HNT	B1	B1	5	3	1006;99.901							1
4-D8	MCA ciprofloxacin 0.05mg/L	1963H	Escherichia coli	2012	nature reserve	cloaca	Australia: Montague Island	Chroicocephalus novaehollandiae	166	5360779	Escherichia coli 536 (taxid 362663)	624	O1	H1	O1:H1	D	F	11	38	682;99.853	F18:A5:B1																						1
4-D9	MCA ciprofloxacin 0.05mg/L	2043H	Escherichia coli	2012	nature reserve	cloaca	Australia: Montague Island	Chroicocephalus novaehollandiae	164	5346711	Escherichia coli 536 (taxid 362663)	624	O1	H1	O1:H1	D	F	10	37	682;99.853	F18:A5:B1																						1
4-E1	MCA ciprofloxacin 0.05mg/L	1721H	Escherichia coli	2012	island	cloaca	Australia: Five Islands	Chroicocephalus novaehollandiae	240	4930571	Escherichia coli 536 (taxid 362663)	10	O89-O9*/O162-O9	H9	O89/O9/O162:H9	A	A	11	8	1014;99.901	F76:F36:A4:B1						1				1				1								1
4-E10	MCA ciprofloxacin 0.05mg/L	1978H	Escherichia coli	2012	nature reserve	cloaca	Australia: Montague Island	Chroicocephalus novaehollandiae	143	5031538	Escherichia coli 536 (taxid 362663)	351	O18ac*/O18*	H7	O18	B1	B1	7	13	1006;99.901	F24:A-:B1						1
4-E11	MCA cefotaxime 2mg/L	CE1917	Escherichia coli	2012	nature reserve	cloaca	Australia: Montague Island	Chroicocephalus novaehollandiae	127	5050226	Escherichia coli 536 (taxid 362663)	457	O11	H25	O11:H25	D	F	1	13		F29:A-:B-				23																						1
4-E2	MCA ciprofloxacin 0.05mg/L	1759H	Escherichia coli	2012	city	cloaca	Australia: Sydney	Chroicocephalus novaehollandiae	258	5010028	Escherichia coli 536 (taxid 362663)	746	ONT	H37	ONT:H37	A	A	6	10	1014;99.901							1
4-E3	MCA ciprofloxacin 0.05mg/L	1553H	Escherichia coli	2012	island	cloaca	Australia: Five Islands	Chroicocephalus novaehollandiae	221	5415930	Escherichia coli 536 (taxid 362663)	8777	O9	HNT	O9:HNT	A	A	10	1		F-:A8:B-		2		3												1						1
4-E4	MCA ciprofloxacin 0.05mg/L	1584H	Escherichia coli	2012	island	cloaca	Australia: Five Islands	Chroicocephalus novaehollandiae	158	5120990	Escherichia coli 536 (taxid 362663)	351	O18*	HNT	O18*:HNT	B1	B1	5	5	1006;99.901	F24:A-:B1						1
4-E5	MCA ciprofloxacin 0.05mg/L	1880H	Escherichia coli	2012	city	cloaca	Australia: Sydney	Chroicocephalus novaehollandiae	130	4920279	Escherichia coli 536 (taxid 362663)	2705	ONT	H10	ONT:H10	A	A	2	5
4-E6	MCA ciprofloxacin 0.05mg/L	1677H	Escherichia coli	2012	island	cloaca	Australia: Five Islands	Chroicocephalus novaehollandiae	222	5035680	Escherichia coli 536 (taxid 362663)	10	O89*/O162	HNT	O89*/O162:HNT	A	A	14	2	1014;99.704				1			1			1	1			1														1
4-E7	MCA ciprofloxacin 0.05mg/L	1700H	Escherichia coli	2012	island	cloaca	Australia: Five Islands	Chroicocephalus novaehollandiae	229	4970606	Escherichia coli 536 (taxid 362663)	1139	O5	HNT	O5:HNT	A	A	12	4	931;99.678	F-:A13*:B-						1			1					1
4-E8	MCA ciprofloxacin 0.05mg/L	1975H	Escherichia coli	2012	nature reserve	cloaca	Australia: Montague Island	Chroicocephalus novaehollandiae	219	5261978	Escherichia coli 536 (taxid 362663)	8777	O9	H4	O9:H4	A	A	10	6		F-:A8*:B-		2		3												1						1
4-E9	MCA ciprofloxacin 0.05mg/L	2016H	Escherichia coli	2012	nature reserve	cloaca	Australia: Montague Island	Chroicocephalus novaehollandiae	161	5050150	Escherichia coli 536 (taxid 362663)	351	O18ac*/O18*	H7	O18	B1	B1	8	17	1006;99.901	F18:A-:B1						1
4-F1	MCA ciprofloxacin 0.05mg/L	1726H	Escherichia coli	2012	island	cloaca	Australia: Five Islands	Chroicocephalus novaehollandiae	262	5101243	Escherichia coli 536 (taxid 362663)	216	O154	H4	O154:H4	A	A	18	4	899;100				3			1			1	1				1
4-F10	MCA ciprofloxacin 0.05mg/L	1998H	Escherichia coli	2012	nature reserve	cloaca	Australia: Montague Island	Chroicocephalus novaehollandiae	141	5062521	Escherichia coli 536 (taxid 362663)	351	O18ac*/O18*	H7	O18	B1	B1	8	17	1006;99.901	F18:A-:B1						1
4-F3	MCA ciprofloxacin 0.05mg/L	1554H	Escherichia coli	2012	island	cloaca	Australia: Five Islands	Chroicocephalus novaehollandiae	149	5006740	Escherichia coli 536 (taxid 362663)	540	O9	H30	O9:H30	A	A	3	1																								1
4-F4	MCA ciprofloxacin 0.05mg/L	1846H	Escherichia coli	2012	city	cloaca	Australia: Sydney	Chroicocephalus novaehollandiae	217	4829836	Escherichia coli 536 (taxid 362663)	746	ONT	H37	ONT:H37	A	A	6	10	1014;99.901							1
4-F6	MCA ciprofloxacin 0.05mg/L	1922H	Escherichia coli	2012	nature reserve	cloaca	Australia: Montague Island	Chroicocephalus novaehollandiae	153	5032676	Escherichia coli 536 (taxid 362663)	351	O18ac*/O18*	H7	O18	B1	B1	7	14	1006;99.901	F24:A-:B1						1
4-F7	MCA ciprofloxacin 0.05mg/L	1702H	Escherichia coli	2012	island	cloaca	Australia: Five Islands	Chroicocephalus novaehollandiae	270	6023050	Escherichia coli 536 (taxid 362663)	746	ONT	H19	ONT:H19	A	A	18	1	931;99.678	F56:A18:B20						1			1					1		1			1
4-F8	MCA ciprofloxacin 0.05mg/L	1992H	Escherichia coli	2012	nature reserve	cloaca	Australia: Montague Island	Chroicocephalus novaehollandiae	173	5347344	Escherichia coli 536 (taxid 362663)	624	O1	H1	O1:H1	D	F	10	38	682;99.853	F18:A5:B1																						1
4-F9	MCA ciprofloxacin 0.05mg/L	1828H	Escherichia coli	2012	city	cloaca	Australia: Sydney	Chroicocephalus novaehollandiae	139	5214786	Escherichia coli 536 (taxid 362663)	1485	O83	H42	O83:H42	D	F	7	24	1006;99.901	F18:F82:A5:B1						1
4-G10	MCA ciprofloxacin 0.05mg/L	2000H	Escherichia coli	2012	nature reserve	cloaca	Australia: Montague Island	Chroicocephalus novaehollandiae	140	5049827	Escherichia coli 536 (taxid 362663)	351	O18ac*/O18*	H7	O18	B1	B1	7	18	1006;99.901	F76:A-:B1						1
4-G2	MCA ciprofloxacin 0.05mg/L	1768H	Escherichia coli	2012	city	cloaca	Australia: Sydney	Chroicocephalus novaehollandiae	94	4803777	Escherichia coli 536 (taxid 362663)	43	O6	H10	O6:H10	A	A	2	8		F40:A-:B-
4-G3	MCA ciprofloxacin 0.05mg/L	1557H	Escherichia coli	2012	island	cloaca	Australia: Five Islands	Chroicocephalus novaehollandiae	139	4974540	Escherichia coli 536 (taxid 362663)	351	O18ac*/O18*	H7	O18	B1	B1	7	7	1006;99.901	F29:A-:B-						1
4-G4	MCA ciprofloxacin 0.05mg/L	1588H	Escherichia coli	2012	island	cloaca	Australia: Five Islands	Chroicocephalus novaehollandiae	159	4604769	Escherichia coli 536 (taxid 362663)	540	O9	H30	O9:H30	A	A	3	4																								1
4-G5	MCA ciprofloxacin 0.05mg/L	2056H	Escherichia coli	2012	nature reserve	cloaca	Australia: Montague Island	Chroicocephalus novaehollandiae	155	5037187	Escherichia coli 536 (taxid 362663)	351	O18ac*/O18*	H7	O18	B1	B1	7	14	1006;99.901	F24:A-:B40						1
4-G6	MCA ciprofloxacin 0.05mg/L	1683H	Escherichia coli	2012	island	cloaca	Australia: Five Islands	Chroicocephalus novaehollandiae	227	5186480	Escherichia coli 536 (taxid 362663)	216	ONT	H4	ONT:H4	A	A	14	0	919				3			1			1	1				1
4-G7	MCA ciprofloxacin 0.05mg/L	1706H	Escherichia coli	2012	island	cloaca	Australia: Five Islands	Chroicocephalus novaehollandiae	154	5261250	Escherichia coli 536 (taxid 362663)	351	O18*	HNT	O18*:HNT	B1	B1	5	4	1006;99.901	F24:A-:B40						1
4-G8	MCA ciprofloxacin 0.05mg/L	2003H	Escherichia coli	2012	nature reserve	cloaca	Australia: Montague Island	Chroicocephalus novaehollandiae	141	5039292	Escherichia coli 536 (taxid 362663)	351	O18ac*/O18*	H7	O18	B1	B1	7	17	1006;99.901	F76:A-:B2						1
4-G9	MCA ciprofloxacin 0.05mg/L	1866H	Escherichia coli	2012	city	cloaca	Australia: Sydney	Chroicocephalus novaehollandiae	113	4940189	Escherichia coli 536 (taxid 362663)	641	O8	H21	O8:H21	B1	B1	8	5	743;100/269;99.628																	1			1
4-H10	MCA cefotaxime 2mg/L	CE1858	Escherichia coli	2012	city	cloaca	Australia: Sydney	Chroicocephalus novaehollandiae	92	4852419	Escherichia coli 536 (taxid 362663)	594	O173	H16	O173:H16	B1	B1	1	4						208																						1
4-H3	MCA ciprofloxacin 0.05mg/L	1560H	Escherichia coli	2012	island	cloaca	Australia: Five Islands	Chroicocephalus novaehollandiae	245	5099543	Escherichia coli 536 (taxid 362663)	216	O154	H4	O154:H4	A	A	18	4	919;99.891							1			1	1				1
4-H4	MCA ciprofloxacin 0.05mg/L	1594H	Escherichia coli	2012	island	cloaca	Australia: Five Islands	Chroicocephalus novaehollandiae	294	4824312	Escherichia coli 536 (taxid 362663)	7147	O121	H37	O121:H37	A	A	4	5		F24:A-:B40																						1
4-H5	MCA ciprofloxacin 0.05mg/L	1903H	Escherichia coli	2012	nature reserve	cloaca	Australia: Montague Island	Chroicocephalus novaehollandiae	168	5046230	Escherichia coli 536 (taxid 362663)	351	O18ac*/O18*	H7	O18	B1	B1	7	17	1006;99.901	F24:A-:B40						1
4-H6	MCA ciprofloxacin 0.05mg/L	1927H	Escherichia coli	2012	nature reserve	cloaca	Australia: Montague Island	Chroicocephalus novaehollandiae	119	5000841	Escherichia coli 536 (taxid 362663)	351	O18ac*/O18*	H7	O18	B1	B1	7	13	1006;99.901	F24:A-:B40			3			1
4-H8	MCA ciprofloxacin 0.05mg/L	2014H	Escherichia coli	2012	nature reserve	cloaca	Australia: Montague Island	Chroicocephalus novaehollandiae	147	5036708	Escherichia coli 536 (taxid 362663)	351	O18ac*/O18*	H7	O18	B1	B1	7	13	1006;99.901	F24:A-:B40						1
4-H9	MCA cefotaxime 2mg/L	CE1584	Escherichia coli	2012	island	cloaca	Australia: Five Islands	Chroicocephalus novaehollandiae	115	4713740	Escherichia coli 536 (taxid 362663)	10	O89*/O162	HNT	O89*/O162:HNT	A	A	4	2	1014;99.803					23		1										1										1
5-A1	MCA cefotaxime 2mg/L	CE2023	Escherichia coli	2012	nature reserve	cloaca	Australia: Montague Island	Chroicocephalus novaehollandiae	157	5345484	Escherichia coli 536 (taxid 362663)	624	O1	H1	O1:H1	D	F	10	38	682;99.853	F18:A5:B1																						1
5-A10	MCA cefotaxime 2mg/L	CE1618	Escherichia coli	2012	island	cloaca	Australia: Five Islands	Chroicocephalus novaehollandiae	75	4874266	Escherichia coli 536 (taxid 362663)	2541	ONT	H7	ONT:H7	A	A	4	5	463;99.568					23												1										1
5-A11	MCA ciprofloxacin 0.05mg/L	2020H	Escherichia coli	2012	nature reserve	cloaca	Australia: Montague Island	Chroicocephalus novaehollandiae	150	5155380	Escherichia coli 536 (taxid 362663)	351	O18*	HNT	O18*:HNT	B1	B1	5	4	1006;99.901	F24:A-:B40						1
5-A2	MCA cefotaxime 2mg/L	CE1923	Escherichia coli	2012	nature reserve	cloaca	Australia: Montague Island	Chroicocephalus novaehollandiae	133	4953195	Escherichia coli 536 (taxid 362663)	297	O169	H8	O169:H8	B1	B1	0	7
5-A3	MCA ciprofloxacin 0.05mg/L	1549H	Escherichia coli	2012	island	cloaca	Australia: Five Islands	Chroicocephalus novaehollandiae	160	5035433	Escherichia coli 536 (taxid 362663)	351	O18ac*/O18*	H7	O18	B1	B1	7	13	1006;99.901	F24:A-:B-						1
5-A4	MCA ciprofloxacin 0.05mg/L	1561H	Escherichia coli	2012	island	cloaca	Australia: Five Islands	Chroicocephalus novaehollandiae	293	5051575	Escherichia coli 536 (taxid 362663)	216	O36	H27	O36:H27	A	A	16	3	761;100/364;99.176	F-:A13*:B-			1			1				1			1						1
5-A5	MCA ciprofloxacin 0.05mg/L	1596H	Escherichia coli	2012	island	cloaca	Australia: Five Islands	Chroicocephalus novaehollandiae	258	4693059	Escherichia coli 536 (taxid 362663)	10	O5	H32	O5:H32	A	A	9	3	902;99.778							1													1
5-A6	MCA ciprofloxacin 0.05mg/L	1653H	Escherichia coli	2012	island	cloaca	Australia: Five Islands	Chroicocephalus novaehollandiae	155	4920241	Escherichia coli 536 (taxid 362663)	351	O18*	H7	O18*:H7	B1	B1	7	13	1006;99.901	F24:A-:B40						1
5-A7	MCA ciprofloxacin 0.05mg/L	1687H	Escherichia coli	2012	island	cloaca	Australia: Five Islands	Chroicocephalus novaehollandiae	222	4994087	Escherichia coli 536 (taxid 362663)	1139	O5	HNT	O5:HNT	A	A	16	3	931;99.678	F-:A13*:B-						1			1	1				1
5-A9	MCA cefotaxime 2mg/L	CE1551B	Escherichia coli	2012	island	cloaca	Australia: Five Islands	Chroicocephalus novaehollandiae	128	4891645	Escherichia coli 536 (taxid 362663)	23	O8/O8	H9	O8/O8:H9	A	C	0	16		F24:A-:B1				21
5-B1	MCA cefotaxime 2mg/L	CE2030	Escherichia coli	2012	nature reserve	cloaca	Australia: Montague Island	Chroicocephalus novaehollandiae	119	5049183	Escherichia coli 536 (taxid 362663)	457	O11	H25	O11:H25	D	F	1	13		F29:A-:B-				23																						1
5-B10	MCA cefotaxime 2mg/L	CE1646	Escherichia coli	2012	island	cloaca	Australia: Five Islands	Chroicocephalus novaehollandiae	94	5031268	Escherichia coli 536 (taxid 362663)	1485	O83	H42	O83:H42	D	F	9	9	1014;99.803					36		1																				1
5-B11	MCA ciprofloxacin 0.05mg/L	2032H	Escherichia coli	2012	nature reserve	cloaca	Australia: Montague Island	Chroicocephalus novaehollandiae	146	5033644	Escherichia coli 536 (taxid 362663)	351	O18ac*/O18*	H7	O18	B1	B1	7	14	1006;99.901	F24:A-:B40						1
5-B3	MCA ciprofloxacin 0.05mg/L	1784H	Escherichia coli	2012	city	cloaca	Australia: Sydney	Chroicocephalus novaehollandiae	421	5588405	Escherichia coli 536 (taxid 362663)	609	O9/O18ac	H4-H7	O9/O18ac:H4-H7	B1	B1	16	16	682;99.853	F24:A-:B40											1									1		1				1
5-B5	MCA ciprofloxacin 0.05mg/L	1601H	Escherichia coli	2012	island	cloaca	Australia: Five Islands	Chroicocephalus novaehollandiae	230	5000936	Escherichia coli 536 (taxid 362663)	1139	O5	HNT	O5:HNT	A	A	15	4	931;99.678	F-:A13*:B-						1			1	1
5-B6	MCA ciprofloxacin 0.05mg/L	1658H	Escherichia coli	2012	island	cloaca	Australia: Five Islands	Chroicocephalus novaehollandiae	239	4962324	Escherichia coli 536 (taxid 362663)	1139	O157	HNT	O157:HNT	A	A	16	4	931;99.678	F-:A13*:B-						1			1	1				1
5-B7	MCA ciprofloxacin 0.05mg/L	1932H	Escherichia coli	2012	nature reserve	cloaca	Australia: Montague Island	Chroicocephalus novaehollandiae	159	5038405	Escherichia coli 536 (taxid 362663)	351	O18ac*/O18*	H7	O18	B1	B1	7	13	1006;99.901	F24:A-:B40						1
5-B8	MCA meropenem 0.05mg/L	1576m1	Escherichia coli	2012	island	cloaca	Australia: Five Islands	Chroicocephalus novaehollandiae	271	5279656	Escherichia coli 536 (taxid 362663)	58	O100-O154*/O100*	H25	O100/O154	B1	B1	20	5	919;99.891	F100:A-:B-			3			1			1	1										1		1
5-B9	MCA cefotaxime 2mg/L	CE1555	Escherichia coli	2012	island	cloaca	Australia: Five Islands	Chroicocephalus novaehollandiae	101	4792319	Escherichia coli 536 (taxid 362663)	9295	O8/O8	H10	O8/O8:H10	B1	B1	1	4						23																						1
5-C1	MCA ciprofloxacin 0.05mg/L	1719H	Escherichia coli	2012	island	cloaca	Australia: Five Islands	Chroicocephalus novaehollandiae	162	5151080	Escherichia coli 536 (taxid 362663)	351	O18*	HNT	O18*:HNT	B1	B1	8	5	1006;99.801	F24:A-:B6						1										1
5-C11	MCA cefotaxime 2mg/L	CE1885	Escherichia coli	2012	city	cloaca	Australia: Sydney	Chroicocephalus novaehollandiae	190	4870193	Escherichia coli 536 (taxid 362663)	398	O8/O155	H20	O8/O155:H20	A	A	8	5	1014							1
5-C3	MCA ciprofloxacin 0.05mg/L	1792H	Escherichia coli	2012	city	cloaca	Australia: Sydney	Chroicocephalus novaehollandiae	104	4932370	Escherichia coli 536 (taxid 362663)	155	ONT	H30	ONT:H30	B1	B1	4	1	1006;99.801					12		1																				1
5-C4	MCA ciprofloxacin 0.05mg/L	1568H	Escherichia coli	2012	island	cloaca	Australia: Five Islands	Chroicocephalus novaehollandiae	90	4728951	Escherichia coli 536 (taxid 362663)	683	O9/O30	H21	O9/O30:H21	B1	B1	6	6								1														1
5-C5	MCA ciprofloxacin 0.05mg/L	1864H	Escherichia coli	2012	city	cloaca	Australia: Sydney	Chroicocephalus novaehollandiae	236	4758450	Escherichia coli 536 (taxid 362663)	46	O8	HNT	O8:HNT	A	A	5	1		F*:A-:B20
5-C6	MCA ciprofloxacin 0.05mg/L	1668H	Escherichia coli	2012	island	cloaca	Australia: Five Islands	Chroicocephalus novaehollandiae	292	5112620	Escherichia coli 536 (taxid 362663)	10	O16	H48	O16:H48	A	A	19	5	931;99.678	F100:A-:B-	3		3			1			1	1			1		1											1
5-C7	MCA ciprofloxacin 0.05mg/L	1694H	Escherichia coli	2012	island	cloaca	Australia: Five Islands	Chroicocephalus novaehollandiae	270	4982413	Escherichia coli 536 (taxid 362663)	1139	O157	H10	O157:H10	A	A	19	9	931;99.678	F-:A13*:B-						1			1	1			1							1
5-C8	MCA meropenem 0.05mg/L	1545m1	Escherichia coli	2012	island	cloaca	Australia: Five Islands	Chroicocephalus novaehollandiae	284	5301124	Escherichia coli 536 (taxid 362663)	58	O100-O154*/O100*	H25	O100/O154	B1	B1	22	5	919;99.891	F100:A-:B-			3			1			1	1			1			1				1		1
5-C9	MCA cefotaxime 2mg/L	CE1556	Escherichia coli	2012	island	cloaca	Australia: Five Islands	Chroicocephalus novaehollandiae	110	5116174	Escherichia coli 536 (taxid 362663)	1299	O175	H14	O175:H14	D	D	4	9						23		1																				1
5-D1	MCA cefotaxime 2mg/L	CE2042	Escherichia coli	2012	nature reserve	cloaca	Australia: Montague Island	Chroicocephalus novaehollandiae	114	5049892	Escherichia coli 536 (taxid 362663)	457	O11	H25	O11:H25	D	F	4	13		F29:A-:B-				23																						1
5-D10	MCA cefotaxime 2mg/L	CE1792	Escherichia coli	2012	city	cloaca	Australia: Sydney	Chroicocephalus novaehollandiae	238	5125090	Escherichia coli 536 (taxid 362663)	131	O16	H5	O16:H5	B2	B2	9	14	746;99.732	F2:A-:B10																				1
5-D11	MCA cefotaxime 2mg/L	CE1904	Escherichia coli	2012	nature reserve	cloaca	Australia: Montague Island	Chroicocephalus novaehollandiae	337	5213881	Escherichia coli 536 (taxid 362663)	457	O11	H25	O11:H25	D	F	1	13		F29:A-:B-				23																						1
5-D3	MCA ciprofloxacin 0.05mg/L	1796H	Escherichia coli	2012	city	cloaca	Australia: Sydney	Chroicocephalus novaehollandiae	146	5006820	Escherichia coli 536 (taxid 362663)	10	O89*/O162	HNT	O89*/O162:HNT	A	A	8	2	1014;99.901					57		1
5-D4	MCA ciprofloxacin 0.05mg/L	1824H	Escherichia coli	2012	city	cloaca	Australia: Sydney	Chroicocephalus novaehollandiae	123	5198150	Escherichia coli 536 (taxid 362663)	1324	ONT	HNT	ONT:HNT	B1	B1	2	2		F-:A-:B54
5-D5	MCA ciprofloxacin 0.05mg/L	1608H	Escherichia coli	2012	island	cloaca	Australia: Five Islands	Chroicocephalus novaehollandiae	221	4776727	Escherichia coli 536 (taxid 362663)	617	O89*/O162	H9	O89*/O162:H9	A	A	11	11	1014;99.901	F22**:A4:B1						1					1			1						1
5-D6	MCA ciprofloxacin 0.05mg/L	1920H	Escherichia coli	2012	nature reserve	cloaca	Australia: Montague Island	Chroicocephalus novaehollandiae	150	5048342	Escherichia coli 536 (taxid 362663)	351	O18ac*/O18*	H7	O18	B1	B1	8	17	1006;99.901	F18:A-:B1						1
5-D7	MCA ciprofloxacin 0.05mg/L	1935H	Escherichia coli	2012	nature reserve	cloaca	Australia: Montague Island	Chroicocephalus novaehollandiae	169	5180995	Escherichia coli 536 (taxid 362663)	69	O15	H18	O15:H18	D	D	6	24		F18:A5:B1
5-E1	MCA cefotaxime 2mg/L	CE2043	Escherichia coli	2012	nature reserve	cloaca	Australia: Montague Island	Chroicocephalus novaehollandiae	157	5142889	Escherichia coli 536 (taxid 362663)	963	ONT	H18	ONT:H18	D	D	1	12		F29:A-:B10																										1
5-E10	MCA cefotaxime 2mg/L	CE1801	Escherichia coli	2012	city	cloaca	Australia: Sydney	Chroicocephalus novaehollandiae	199	5289413	Escherichia coli 536 (taxid 362663)	127	O6	H31	O6:H31	B2	B2	1	33		F40:F29:A-:B10																										1
5-E12	MCA ciprofloxacin 0.05mg/L	1708H	Escherichia coli	2012	island	cloaca	Australia: Five Islands	Chroicocephalus novaehollandiae	146	4992166	Escherichia coli 536 (taxid 362663)	38	O7	H18	O7:H18	D	D	2	6
5-E2	MCA ciprofloxacin 0.05mg/L	1539H	Escherichia coli	2012	island	cloaca	Australia: Five Islands	Chroicocephalus novaehollandiae	242	5068382	Escherichia coli 536 (taxid 362663)	216	O36	H27	O36:H27	A	A	16	3	761;100/364;99.176	F-:A13*:B-			1			1				1			1						1
5-E3	MCA ciprofloxacin 0.05mg/L	1803H	Escherichia coli	2012	city	cloaca	Australia: Sydney	Chroicocephalus novaehollandiae	104	4962640	Escherichia coli 536 (taxid 362663)	457	O11	H25	O11:H25	D	F	11	18	682;99.853	F18:A-:B1
5-E4	MCA ciprofloxacin 0.05mg/L	1841H	Escherichia coli	2012	city	cloaca	Australia: Sydney	Chroicocephalus novaehollandiae	285	4876753	Escherichia coli 536 (taxid 362663)	617	O89*/O162	H10	O89*/O162:H10	A	A	14	10	1014;99.901	F31**:A4:B53						1			1		1			1
5-E5	MCA ciprofloxacin 0.05mg/L	1609H	Escherichia coli	2012	island	cloaca	Australia: Five Islands	Chroicocephalus novaehollandiae	249	4817436	Escherichia coli 536 (taxid 362663)	48	ONT	H11	ONT:H11	A	A	8	3	1006;99.901							1																	1
5-E6	MCA ciprofloxacin 0.05mg/L	1921H	Escherichia coli	2012	nature reserve	cloaca	Australia: Montague Island	Chroicocephalus novaehollandiae	179	5180772	Escherichia coli 536 (taxid 362663)	69	O15	H18	O15:H18	D	D	6	24		F18:A5:B1
5-E7	MCA ciprofloxacin 0.05mg/L	1937H	Escherichia coli	2012	nature reserve	cloaca	Australia: Montague Island	Chroicocephalus novaehollandiae	189	4693110	Escherichia coli 536 (taxid 362663)	1638	ONT	HNT	ONT:HNT	A	A	6	1	604;99.834							1													1
5-E8	MCA cefotaxime 2mg/L	CE1536	Escherichia coli	2012	island	cloaca	Australia: Five Islands	Chroicocephalus novaehollandiae	196	4944956	Escherichia coli 536 (taxid 362663)	5857	O61	H11	O61:H11	A	A	8	19	1014;99.803	F2:A-:B1				23		1																				1
5-E9	MCA cefotaxime 2mg/L	CE1577	Escherichia coli	2012	island	cloaca	Australia: Five Islands	Chroicocephalus novaehollandiae	540	5545072	Escherichia coli 536 (taxid 362663)	38	O102	H31-H6	O102:H31-H6	D	D	11	28	1014;99.901	F51:F40:A-:B10						1				1										1						1
5-F1	MCA cefotaxime 2mg/L	CE2050	Escherichia coli	2012	nature reserve	cloaca	Australia: Montague Island	Chroicocephalus novaehollandiae	150	5255306	Escherichia coli 536 (taxid 362663)	963	ONT	H18	ONT:H18	D	D	6	11	1014;100	F29:A-:B10			3			1													1							1
5-F10	MCA cefotaxime 2mg/L	CE1803A	Escherichia coli	2012	city	cloaca	Australia: Sydney	Chroicocephalus novaehollandiae	101	4960933	Escherichia coli 536 (taxid 362663)	457	O11	H25	O11:H25	D	F	11	18	682;99.853	F18:A-:B1
5-F11	MCA cefotaxime 2mg/L	CE1920	Escherichia coli	2012	nature reserve	cloaca	Australia: Montague Island	Chroicocephalus novaehollandiae	107	4957654	Escherichia coli 536 (taxid 362663)	2541	ONT	H7	ONT:H7	A	A	5	8	463	F40:A-:B-				23												1										1
5-F12	MCA ciprofloxacin 0.05mg/L	1867H	Escherichia coli	2012	city	cloaca	Australia: Sydney	Chroicocephalus novaehollandiae	242	4865509	Escherichia coli 536 (taxid 362663)	746	ONT	H37	ONT:H37	A	A	6	10	1014							1
5-F3	MCA ciprofloxacin 0.05mg/L	1808H	Escherichia coli	2012	city	cloaca	Australia: Sydney	Chroicocephalus novaehollandiae	99	4677942	Escherichia coli 536 (taxid 362663)	12549	O81	H27	O81:H27	A	A	4	4	1006;99.901							1
5-F4	MCA ciprofloxacin 0.05mg/L	1585H	Escherichia coli	2012	island	cloaca	Australia: Five Islands	Chroicocephalus novaehollandiae	190	4937013	Escherichia coli 536 (taxid 362663)	216	O36	H27	O36:H27	A	A	16	3	761;100/364;99.176				1			1				1			1						1
5-F6	MCA ciprofloxacin 0.05mg/L	1679H	Escherichia coli	2012	island	cloaca	Australia: Five Islands	Chroicocephalus novaehollandiae	172	5347764	Escherichia coli 536 (taxid 362663)	624	O1	H1	O1:H1	D	F	10	37	682;99.853	F18:A5:B1																						1
5-F7	MCA ciprofloxacin 0.05mg/L	1939H	Escherichia coli	2012	nature reserve	cloaca	Australia: Montague Island	Chroicocephalus novaehollandiae	191	5036149	Escherichia coli 536 (taxid 362663)	351	O18ac*/O18*	H7	O18	B1	B1	11	13	1006;99.901	F24:A-:B6						1										1
5-F8	MCA cefotaxime 2mg/L	CE1539	Escherichia coli	2012	island	cloaca	Australia: Five Islands	Chroicocephalus novaehollandiae	350	5148124	Escherichia coli 536 (taxid 362663)	216	O45	HNT	O45:HNT	A	A	19	5	923;99.675	F-:A13*:B-			1			1			1	1												1
5-F9	MCA cefotaxime 2mg/L	CE1580	Escherichia coli	2012	island	cloaca	Australia: Five Islands	Chroicocephalus novaehollandiae	359	5144341	Escherichia coli 536 (taxid 362663)	216	O45	HNT	O45:HNT	A	A	20	4	923;99.675	F-:A13*:B-			1			1			1	1			1									1
5-G1	MCA cefotaxime 2mg/L	CE1867	Escherichia coli	2012	island	cloaca	Australia: Five Islands	Chroicocephalus novaehollandiae	118	5139847	Citrobacter freundii (taxid 546)	297	O45	H11	O45:H11	B1	B1	6	8	1014;99.803	F29:A-:B-				25		1										1			1
5-G10	MCA cefotaxime 2mg/L	CE1824	Escherichia coli	2012	city	cloaca	Australia: Sydney	Chroicocephalus novaehollandiae	134	5179696	Escherichia coli 536 (taxid 362663)	127	O6	H31	O6:H31	B2	B2	3	31		F2:A-:B-											1
5-G11	MCA cefotaxime 2mg/L	CE1938A	Escherichia coli	2012	nature reserve	cloaca	Australia: Montague Island	Chroicocephalus novaehollandiae	219	4752585	Escherichia coli 536 (taxid 362663)	46	O8	H4	O8:H4	A	A	5	5		F46*:A-:B20
5-G2	MCA ciprofloxacin 0.05mg/L	1541H	Escherichia coli	2012	island	cloaca	Australia: Five Islands	Chroicocephalus novaehollandiae	157	4985913	Escherichia coli 536 (taxid 362663)	351	O18ac	H7	O18ac:H7	B1	B1	7	17	1006;99.901	F24:A-:B40						1
5-G3	MCA ciprofloxacin 0.05mg/L	1809H	Escherichia coli	2012	city	cloaca	Australia: Sydney	Chroicocephalus novaehollandiae	207	5081890	Escherichia coli 536 (taxid 362663)	540	O9	H30	O9:H30	A	A	7	2	301;99.336	F33:A-:B53
5-G4	MCA ciprofloxacin 0.05mg/L	1850H	Escherichia coli	2012	city	cloaca	Australia: Sydney	Chroicocephalus novaehollandiae	109	4965080	Escherichia coli 536 (taxid 362663)	5409	O8/O134*	H23	O8/O134*:H23	B1	B1	8	2	1006;99.801							1		1								1
5-G5	MCA ciprofloxacin 0.05mg/L	1624H	Escherichia coli	2012	island	cloaca	Australia: Five Islands	Chroicocephalus novaehollandiae	318	5600941	Escherichia coli 536 (taxid 362663)	4657	O93	H7	O93:H7	B1	B1	16	4	1014;99.704	F-:A8*:B-				136		1			1	1			1						1			1
5-G6	MCA ciprofloxacin 0.05mg/L	1925H	Escherichia coli	2012	nature reserve	cloaca	Australia: Montague Island	Chroicocephalus novaehollandiae	163	5035765	Escherichia coli 536 (taxid 362663)	351	O18ac*/O18*	H7	O18	B1	B1	7	14	1006;99.901	F24:A-:B40						1
5-G7	MCA ciprofloxacin 0.05mg/L	1940H	Escherichia coli	2012	nature reserve	cloaca	Australia: Montague Island	Chroicocephalus novaehollandiae	175	4828787	Escherichia coli 536 (taxid 362663)	746	ONT	H37	ONT:H37	A	A	3	6		F-:A13*:B20
5-G8	MCA cefotaxime 2mg/L	CE1542	Escherichia coli	2012	island	cloaca	Australia: Five Islands	Chroicocephalus novaehollandiae	149	5119679	Escherichia coli 536 (taxid 362663)	963	ONT	H18	ONT:H18	D	D	1	10		F29:A-:B10																										1
5-G9	MCA cefotaxime 2mg/L	CE1583	Escherichia coli	2012	island	cloaca	Australia: Five Islands	Chroicocephalus novaehollandiae	147	5229409	Escherichia coli 536 (taxid 362663)	648	O1	H6	O1:H6	D	F	2	11
5-H1	MCA ciprofloxacin 0.05mg/L	1735H	Escherichia coli	2012	island	cloaca	Australia: Five Islands	Chroicocephalus novaehollandiae	251	5782500	Escherichia coli 536 (taxid 362663)	10	O73*	H31	O73*:H31	A	A	8	2	1014;99.704	F2:A-:B-						1										1			1
5-H10	MCA ciprofloxacin 0.05mg/L	2010H	Escherichia coli	2012	nature reserve	cloaca	Australia: Montague Island	Chroicocephalus novaehollandiae	399	6847650	Escherichia coli 536 (taxid 362663)	351	O89*/O162*/O18*	HNT	O89*/O162*/O18*:HNT	B1	B1	7	4	1006;99.901	F24:A-:B40				57		1
5-H11	MCA cefotaxime 2mg/L	CE1955	Escherichia coli	2012	nature reserve	cloaca	Australia: Montague Island	Chroicocephalus novaehollandiae	189	5180689	Escherichia coli 536 (taxid 362663)	963	ONT	H18	ONT:H18	D	D	1	10		F29:F40:A-:B10																										1
5-H2	MCA ciprofloxacin 0.05mg/L	1546H	Escherichia coli	2012	island	cloaca	Australia: Five Islands	Chroicocephalus novaehollandiae	139	5058793	Escherichia coli 536 (taxid 362663)	616	ONT	H21	ONT:H21	B1	B1	8	9	1014;99.901	F51:A-:B53						1
5-H3	MCA ciprofloxacin 0.05mg/L	1814H	Escherichia coli	2012	city	cloaca	Australia: Sydney	Chroicocephalus novaehollandiae	221	5136760	Escherichia coli 536 (taxid 362663)	746	ONT	H37	ONT:H37	A	A	5	1	1014;99.901							1
5-H4	MCA ciprofloxacin 0.05mg/L	1859H	Escherichia coli	2012	city	cloaca	Australia: Sydney	Chroicocephalus novaehollandiae	247	4930200	Escherichia coli 536 (taxid 362663)	746	ONT	H37	ONT:H37	A	A	5	1	1014;99.901							1
5-H5	MCA ciprofloxacin 0.05mg/L	1627H	Escherichia coli	2012	island	cloaca	Australia: Five Islands	Chroicocephalus novaehollandiae	165	5037931	Escherichia coli 536 (taxid 362663)	351	O18ac*/O18*	H7	O18	B1	B1	7	14	1006;99.901	F24:A-:B40						1
5-H6	MCA ciprofloxacin 0.05mg/L	1684H	Escherichia coli	2012	island	cloaca	Australia: Five Islands	Chroicocephalus novaehollandiae	168	5348860	Escherichia coli 536 (taxid 362663)	624	O1	H1	O1:H1	D	F	10	37	682;99.853	F18:A5:B1																						1
5-H8	MCA cefotaxime 2mg/L	CE1546	Escherichia coli	2012	island	cloaca	Australia: Five Islands	Chroicocephalus novaehollandiae	155	5188475	Escherichia coli 536 (taxid 362663)	963	ONT	H18	ONT:H18	D	D	1	10		F29:A-:B10																										1
5-H9	MCA ciprofloxacin 0.05mg/L	1966H	Escherichia coli	2012	nature reserve	cloaca	Australia: Montague Island	Chroicocephalus novaehollandiae	152	5037026	Escherichia coli 536 (taxid 362663)	351	O18ac*/O18*	H7	O18	B1	B1	7	14	1006;99.901	F24:A-:B40						1
6-A5	MCA cefotaxime 2mg/L	CE2031B	Escherichia coli	2012	nature reserve	cloaca	Australia: Montague Island	Chroicocephalus novaehollandiae	93	4757604	Escherichia coli 536 (taxid 362663)	85	O150	H21	O150:H21	B1	B1	0	5
6-A6	MCA cefotaxime 2mg/L	CE1871	Escherichia coli	2012	city	cloaca	Australia: Sydney	Chroicocephalus novaehollandiae	171	5076862	Escherichia coli 536 (taxid 362663)	38	O102	H6	O102:H6	D	D	12	12	1014;99.901							1				1										1
6-A7	MCA cefotaxime 2mg/L	CE1934	Escherichia coli	2012	nature reserve	cloaca	Australia: Montague Island	Chroicocephalus novaehollandiae	112	4996281	Escherichia coli 536 (taxid 362663)	131	O16	H5	O16:H5	B2	B2	10	19	746;99.732	F29:A-:B10																				1
6-B5	MCA cefotaxime 2mg/L	CE1574	Escherichia coli	2012	island	cloaca	Australia: Five Islands	Chroicocephalus novaehollandiae	175	4917612	Escherichia coli 536 (taxid 362663)	746	ONT	H37	ONT:H37	A	A	1	6						23																						1
6-B6	MCA cefotaxime 2mg/L	CE1881	Escherichia coli	2012	city	cloaca	Australia: Sydney	Chroicocephalus novaehollandiae	147	5082583	Escherichia coli 536 (taxid 362663)	963	ONT	H18	ONT:H18	D	D	1	10		F29:A-:B10																										1
6-B7	MCA cefotaxime 2mg/L	CE1938 B	Escherichia coli	2012	nature reserve	cloaca	Australia: Montague Island	Chroicocephalus novaehollandiae	181	5349132	Escherichia coli 536 (taxid 362663)	624	O1	H1	O1:H1	D	F	10	37	682;99.853	F18:A5:B1																						1
6-C5	MCA cefotaxime 2mg/L	CE1966	Escherichia coli	2012	nature reserve	cloaca	Australia: Montague Island	Chroicocephalus novaehollandiae	85	5123124	Escherichia coli 536 (taxid 362663)	457	O11	H25	O11:H25	D	F	1	13						23																						1
6-C6	MCA cefotaxime 2mg/L	CE1882	Escherichia coli	2012	city	cloaca	Australia: Sydney	Chroicocephalus novaehollandiae	136	5107713	Escherichia coli 536 (taxid 362663)	38	O50/O2	H30	O50/O2:H30	D	D	10	13	1014;99.901							1				1										1
6-C7	MCA cefotaxime 2mg/L	CE1943	Escherichia coli	2012	nature reserve	cloaca	Australia: Montague Island	Chroicocephalus novaehollandiae	102	5017029	Escherichia coli 536 (taxid 362663)	1266	O138	H34	O138:H34	B2	E	1	4																												1
6-D6	MCA cefotaxime 2mg/L	CE1887	Escherichia coli	2012	city	cloaca	Australia: Sydney	Chroicocephalus novaehollandiae	118	4952385	Escherichia coli 536 (taxid 362663)	457	O11	H25	O11:H25	D	F	9	17						23		1														1						1
6-D7	MCA ciprofloxacin 0.05mg/L	1703H	Escherichia coli	2012	island	cloaca	Australia: Five Islands	Chroicocephalus novaehollandiae	183	4735441	Escherichia coli 536 (taxid 362663)	46	O138	H34	O138:H34	A	A	14	10	1014;99.901	F2:A1:B1						1				1										1		1
6-E7	MCA cefotaxime 2mg/L	CE2005	Escherichia coli	2012	nature reserve	cloaca	Australia: Montague Island	Chroicocephalus novaehollandiae	162	5346608	Escherichia coli 536 (taxid 362663)	624	O1	H1	O1:H1	D	F	10	38	682;99.853	F18:A5:B1																						1
6-F5	MCA cefotaxime 2mg/L	CE2031a	Escherichia coli	2012	nature reserve	cloaca	Australia: Montague Island	Chroicocephalus novaehollandiae	119	5049263	Escherichia coli 536 (taxid 362663)	457	O11	H25	O11:H25	D	F	1	13		F29:A-:B-				23																						1
6-F6	MCA cefotaxime 2mg/L	CE1911	Escherichia coli	2012	nature reserve	cloaca	Australia: Montague Island	Chroicocephalus novaehollandiae	153	5056820	Escherichia coli 536 (taxid 362663)	963	ONT	H18	ONT:H18	D	D	1	8																												1
6-F7	MCA cefotaxime 2mg/L	CE1538B	Escherichia coli	2012	island	cloaca	Australia: Five Islands	Chroicocephalus novaehollandiae	247	5044963	Escherichia coli 536 (taxid 362663)	216	O36	H54	O36:H54	A	A	15	2	1014;99.704	F-:A13*:B-			1			1				1			1						1
6-G5	MCA cefotaxime 2mg/L	CE2039	Escherichia coli	2012	nature reserve	cloaca	Australia: Montague Island	Chroicocephalus novaehollandiae	259	5166922	Escherichia coli 536 (taxid 362663)	963	ONT	H18	ONT:H18	D	D	5	11		F29:F4:A-:B10																										1
6-G6	MCA cefotaxime 2mg/L	CE1922 B	Escherichia coli	2012	nature reserve	cloaca	Australia: Montague Island	Chroicocephalus novaehollandiae	147	5055758	Escherichia coli 536 (taxid 362663)	963	ONT	H18	ONT:H18	D	D	1	7																												1
6-G7	MCA cefotaxime 2mg/L	CE1541	Escherichia coli	2012	island	cloaca	Australia: Five Islands	Chroicocephalus novaehollandiae	150	5022424	Escherichia coli 536 (taxid 362663)	189	O124/O164	H45	O124/O164:H45	A	A	10	5	1014;99.803		3					1				1			1
6-H6	MCA cefotaxime 2mg/L	CE1932	Escherichia coli	2012	nature reserve	cloaca	Australia: Montague Island	Chroicocephalus novaehollandiae	129	5037201	Escherichia coli 536 (taxid 362663)	4663	O19	H7	O19:H7	B1	B1	1	7						23																						1
																		0	0
																		0	0
																		0	0
																		0	0
																		0	0
																		0	0
[truncated: 302 more columns]
