# Supplementary material for: Urban Wildlife Crisis: Australian Silver Gull Is a Bystander Host to Widespread Clinical Antibiotic Resistance
Source: mSystems. 2022 Apr 26;7(3):e00158-22. doi: 10.1128/msystems.00158-22 (PMC9238384; doi:10.1128/msystems.00158-22)
Supplement: TABLE S2 [file msystems.00158-22-s0003.xlsx]

## Sheet: Supplementary Table 2
intI1 match size (bp)	Count	Sequence Types	Largest contig size (bp)	Largest contig annotation	Gene Associations	Plasmid Associations		Legend
360	1	ST48	10051	>IS26-ΔintI1-dfrA12-aadA2-qacEΔ1-sul1..IS6100..mphA-IS26<	blaCTX-M-15	-		> and < Indicate directionality of IS elements
364	1	ST69	1731	<IS26-ΔintI1-dfrA17-ΔaadA5-IS26>	blaCTX-M-14	-		- indicates that ORFs are adjacent
463	3	ST155, ST2541	281744	ΔintI1-blaOXA-1-aadA1-qacEΔ1-sul1-IS1321Δ2322-IS26<-yafZΔ678	-	Chromosomal		.. Indicates that ORFS are not adjacent
631	1	ST1299	1624	ΔintI1-IS26>-mphA	blaCTX-M-15	-
665	1	ST648	10109	<IS26-ΔintI1-dfrA17-aadA5- qacEΔ1-sul1..IS6100..mphA-IS26<	blaCTX-M-14	-
682	23	ST10, ST354, ST457, ST609, ST624, ST648, ST3014, ST6082	10126	<IS26-ΔintI1-dfrA17-aadA5- qacEΔ1-sul1..IS6100..mphA-IS26<	blaDHA, qnrB4	F18:A-:B1, I1
682/443	2	ST354, ST3014	-	Scaffolded	-	-
743/269 (1006)	1	ST641	14663	>IS26-intI1Δ743-[blaTEM-Tn2]-intI1Δ269-dfrA12-aadA2-cmlA1-aadA1-qacE..sul3..mefBΔ2-IS26<	qnrS1	-
746	6	ST10, ST12, ST131	10243	<IS26-ΔintI1-dfrA17-aadA5-qacEΔ1-sul1..IS6100..mphA-IS26<	blaCTX-M-14, blaCTX-M-27	-
761/338	1	ST69	-	Scaffolded	blaCTX-M-14, qnrS1	-
761/364	4	ST216	-	Scaffolded	blaIMP-4, blaSHV-12, qnrA1	HI2 pST1, Y
798	1	ST201	3000	<IS26-ΔintI1-aadA17-lnuF-IS26>	qnrS1, tetA	-
818	3	ST224	-	Scaffolded	blaCTX-M-14, blaIMP-4, blaOXA-1	-
899	13	ST48, ST58, ST216, ST224, ST345, ST744, ST1246, ST1421, ST2178, ST4658	-	Scaffolded	blaIMP-4, blaOXA-1	HI2 pST3
902	1	ST10	-	Scaffolded	qnrS1	-
919	14	ST58, ST216, Novel	-	Scaffolded	blaIMP-4, blaOXA-1, blaSHV-12	HI2 pST3, F100:A-:B-
923	2	ST216	-	Scaffolded	-	-
931	29	ST10, ST216, ST354, ST542, ST746, ST1139, ST4657, ST12547	263009	>IS26-ΔintI1-aacA4-blaOXA-1-catB3-arr3-qacEΔ1-sul1..IS6100..mphA-IS26<	blaIMP-4	HI2 pST1, HI2 pST3, F100:A-:B-
938	1	ST4681	4586	<IS26-ΔintI1- dfrA12-aadA2-ISEcp1Δ286-[Tn3-nimC-bleO]	-	-
1006	1	ST5409	6035	>IS26-ΔintI1-arr2-cmlA5-blaOXA-10-aadA-dfrA14	qnrS1, blaCMY	-
1006	34	ST48, ST351, ST6732	21954	tetAR..qnrS1-IS6>-ΔintI1-dfrA14-IS6>-ΔTnAss3-TnPa38-IS5075-sul2-strAB-[blaTEM-ΔTn2]-IS26<	-	p0111, Y
1014	2	ST58	12222	>IS26-urf2-intI1-dfrA17-aadA5-qacEΔ1-sul1..IS6100..mphA-IS26<	blaIMP-4, blaSHV-12	-
1014	3	ST88	67850	tetAR-Tn21/1721-intI1-dfrA5-qacEΔ1-sul1-IS26<	-	F2:A-:B1
1014	7	ST58, ST216, ST541, ST963, ST1114, ST4658	7306	>IS26-urf2-intI1-dfrA12-aadA2-qacEΔ1-sul1-tniB-tniAΔ436-IS26<	-	-
1014	1	ST297	115157	Tn21-intI1-estX-psp-aadA2-cmlA1-aadA1-qacE..sul3..mefBΔ260-IS26<	blaSHV-12	I1 pST25
1014	1	ST156	25990	catA1-Tn21-intI1-qepA4-tnp-groEL-dfrB4-qacEΔ1-sul1-IS1326Δ2444-IS150- IS1326Δ28-ΔtniB-tniA-urf2-mer	blaCTX-M-55	F2:A-:B-
1014	2	ST1139, ST4657	19193	>IS26-intI1-blaIMP-4-qacG2-aacA4-catB3-qacEΔ1-sul1-IS91-sapA-qnrB2-qacEΔ1Δ205-sul1-IS5075..IS6100..mphA-IS26<	blaSHV-12	I1 pST136
1014	4	ST189, ST695, ST4658	16812	Tn1696-intI1-blaIMP-4-qacG2-aacA4-catB3-qacEΔ1-sul1..IS6100..mphA-IS26<	-	AC2 pST3
