# Supplementary material for: Urban Wildlife Crisis: Australian Silver Gull Is a Bystander Host to Widespread Clinical Antibiotic Resistance
Source: mSystems. 2022 Apr 26;7(3):e00158-22. doi: 10.1128/msystems.00158-22 (PMC9238384; doi:10.1128/msystems.00158-22)
Supplement: TABLE S3 [file msystems.00158-22-s0004.xlsx]

## Sheet: Supplementary Table 3
Selection	Strain	ST	OH type	Phylogroup	intI1 hit	F	AC2	HI2	i1	blaIMP 4	blaOXA 1	blaTEM-1B	ARR 3	aac(3)-Iid	catB3	sul1	mph(A)	aac 6 Ib3	tet(A)	merA	terA	blaSHV 12	strA	strB	sul2	sul3	aadA1	aadA2	aadA5	dfrA1	dfrA12	dfrA14	dfrA16	dfrA17	dfrA18	aac 3 IIa	aac 6 IIc	aac 6 Ib cr	aac 6 Il	aph(3')Ia	blaCARB 2	blaCMY 2	blaCMY 4	blaCTX M 14	blaCTX M 15	blaCTX M 24	catA1	catA2	cmlA1
Ciprofloxacin	1539H	216	O36:H27	A	761/364	F-:A13*:B-		1		1		1		1	1	1	1	1			1	1	1	1				1							1													1
Ciprofloxacin	1561H	216	O36:H27	A	761/364	F-:A13*:B-		1		1		1		1	1	1	1	1			1	1	1	1				1							1													1
Ciprofloxacin	1585H	216	O36:H27	A	761/364			1		1		1		1	1	1	1	1			1	1	1	1				1							1													1
Cefotaxime	CE 1585	216	O36:H27	A	761/364			1		1		1		1	1	1	1	1			1	1	1	1				1							1													1
Meropenem	1602m1	224	ONT:H23	B1	818	F46:A-:B-				1	1	1	1		1	1		1					1	1		1									1	1								1				1
Cefotaxime	CE 1602	224	ONT:H23	B1	818	F46:A-:B-				1	1	1	1		1	1	1				1		1	1		1									1	1		1						1				1
Cefotaxime	CE 1607	224	ONT:H23	B1	818	F46:A-:B-				1	1	1	1		1	1	1				1		1	1		1									1	1								1				1
Meropenem	1610m1	48	O154*/O100*:H5	A	899	F24:A-:B40		3		1	1	1	1	1	1	1	1		1	1	1																	1
Meropenem	1657m1	58	O100/O154	B1	899	F100:A-:B-		3		1	1	1	1	1	1	1	1		1			1	1	1	1				1					1				1		1							1
Ciprofloxacin	1726H	216	O154:H4	A	899			3		1	1	1	1	1	1	1	1		1	1	1		1	1	1							1						1										1
Meropenem	1556m1	216	O154:H4	A	899	F2:A13*:B-		3		1	1	1	1	1	1	1	1		1	1	1																	1								1
Cefotaxime	CE 1681	216	O154:H4	A	899			3		1	1	1	1	1	1	1	1		1	1	1		1	1	1							1						1										1
Meropenem	1557m1	224	O8:H23	B1	899	F-:A13*:B-				1	1	1	1	1	1	1	1		1	1	1											1						1							1
Meropenem	1703m1	224	O8:H23	B1	899	F-:A13*:B-				1	1	1	1	1	1	1	1		1													1						1							1
Meropenem	1596m1	345	O8/O134*/O46*:H21	B1	899			3		1	1	1	1	1	1	1	1		1	1	1		1	1	1			1			1							1
Meropenem	1608m1	744	O89*/O162:H25	A	899	Y3:A-:B-	3	3		1	1	1	1	1	1	1	1		1				1	1	1				1					1				1		1		1					1
Cefotaxime	CE 1668	1246	O166:H49	B1	899			3		1	1	1	1	1	1	1	1		1																			1
Meropenem	1559m1	1421	O9:H4	A	899	F-:A13*:B-	3	3		1	1	1	1	1	1	1	1		1	1	1		1	1	1	1	1	1					1					1	1		1	1							1
Meropenem	1662m1	2178	ONT:H49	B1	899			3	23	1	1	1	1	1	1	1	1		1																			1				1
Meropenem	1668m2	4658	O28ab:H37	A	899	F1:A1:B-	3	3		1	1	1	1	1	1	1	1		1	1	1		1	1	1				1					1				1		1				1			1
Meropenem	1545m1	58	O100/O154	B1	919	F100:A-:B-		3		1	1	1	1	1	1	1	1	1	1	1	1	1	1	1	1		1		1					1						1							1
Meropenem	1541m1	58	O100/O154	B1	919	F100:A-:B-				1	1	1	1	1	1	1	1		1		1	1	1	1	1				1					1				1		1							1
Meropenem	1560m1	58	O100/O154	B1	919	F100:A-:B-				1	1	1	1	1	1	1	1		1		1	1	1	1	1				1					1	1					1							1
Meropenem	1568m1	58	O100/O154	B1	919	F100:A-:B-				1	1	1	1	1	1	1	1		1		1	1	1	1	1				1					1						1							1
Meropenem	1605m1	58	O100/O154	B1	919	F100:A-:B-				1	1	1	1	1	1	1	1	1	1			1	1	1	1				1					1						1							1
Cefotaxime	CE 1568	58	O100/O154	B1	919	F100:A-:B-				1	1	1	1	1	1	1	1	1	1		1	1	1	1	1				1					1						1							1
Ciprofloxacin	1683H	216	ONT:H4	A	919			3		1	1	1	1	1	1	1	1		1						1							1						1										1
Meropenem	1552m1	216	O154:H4	A	919			3		1	1	1	1	1	1	1	1		1	1	1		1	1	1							1						1										1
Cefotaxime	CE 1724	216	O154:H4	A	919			3		1	1	1	1	1	1	1	1		1	1	1		1	1	1							1						1										1
Ciprofloxacin	1560H	216	O154:H4	A	919					1	1	1	1	1	1	1	1		1	1	1		1	1	1							1						1										1
Cefotaxime	CE 1560	8763	O51:H9	A	919	F-:A8*:B-		3		1	1	1	1	1	1	1	1		1	1	1		1	1	1							1						1							1
Cefotaxime	CE 1539	216	O45:HNT	A	923	F-:A13*:B-		1		1	1	1	1	1	1	1	1		1		1	1	1	1								1			1					1								1
Cefotaxime	CE 1580	216	O45:HNT	A	923	F-:A13*:B-		1		1	1	1	1	1	1	1	1	1	1		1	1	1	1								1			1					1								1
Ciprofloxacin	1668H	10	O16:H48	A	931	F100:A-:B-	3	3		1	1	1	1	1	1	1	1	1	1	1	1		1	1	1										1				1			1
Meropenem	1548R1	216	O19:H4	A	931	F100:A-:B-		3		1	1	1	1	1	1	1	1	1	1	1	1	1													1
Meropenem	1587R	216	O19:H4	A	931	F100:A-:B-		3		1	1	1	1	1	1	1	1	1	1	1	1	1													1
Meropenem	1605m2	216	O154:H4	A	931	F2:A13*:B-		3		1	1	1	1	1	1	1	1		1							1	1	1			1							1								1			1
Meropenem	1601m1	354	O1:H34	F	931	F-:A1:B1		1		1	1	1	1	1	1	1	1	1				1	1	1	1										1					1							1
Meropenem	1654m2	354	O1:H34	F	931	F-:A1:B1		1		1	1	1	1	1	1	1	1	1				1	1	1	1										1					1								1
Meropenem	1675m1	542	O109:H45	A	931	F100:A-:B-	3			1	1	1	1	1	1	1	1	1	1			1	1	1	1				1					1	1					1		1
-	1561R	746	O131:H4	A	931		3	1		1	1	1	1	1	1	1	1				1	1	1	1	1										1			1				1						1
Meropenem	1676m1	1139	O9:H20	A	931			1	136	1	1	1	1	1	1	1	1	1				1	1	1											1													1
Ciprofloxacin	1601H	1139	O5:HNT	A	931	F-:A13*:B-				1	1	1	1	1	1	1	1				1	1	1	1											1													1
Ciprofloxacin	1658H	1139	O157:HNT	A	931	F-:A13*:B-				1	1	1	1	1	1	1	1				1	1	1	1											1			1										1
Ciprofloxacin	1687H	1139	O5:HNT	A	931	F-:A13*:B-				1	1	1	1	1	1	1	1				1	1	1	1											1			1										1
Ciprofloxacin	1694H	1139	O157:H10	A	931	F-:A13*:B-				1	1	1	1	1	1	1	1	1	1		1	1	1	1	1				1						1													1
Ciprofloxacin	1715H	1139	O157:HNT	A	931	F-:A13*:B-				1	1	1	1	1	1	1	1				1	1	1	1											1			1										1
Meropenem	1685m1	1139	O5:HNT	A	931	F-:A13*:B-				1	1	1	1	1	1	1	1	1			1	1	1	1											1													1
Cefotaxime	CE 1545	1139	O157:HNT	A	931	F-:A13*:B-				1	1	1	1	1	1	1	1	1			1	1	1	1											1													1
Cefotaxime	CE 1581	1139	O5:HNT	A	931	F-:A13*:B-			136	1	1	1	1	1	1	1	1				1	1	1	1											1			1										1
Cefotaxime	CE 1582	1139	O5:HNT	A	931	F-:A13*:B-				1	1	1	1	1	1	1	1	1			1	1	1	1											1													1
Cefotaxime	CE 1593	1139	O5:HNT	A	931	F-:A13*:B-				1	1	1	1	1	1	1	1				1	1	1	1											1			1										1
Cefotaxime	CE 1608	1139	O5:HNT	A	931	F-:A13*:B-				1	1	1	1	1	1	1	1				1	1	1	1											1													1
Cefotaxime	CE 1676	1139	O5:HNT	A	931	F-:A13*:B-				1	1	1	1	1	1	1	1					1	1	1											1			1										1
Cefotaxime	CE 1677	1139	O5:HNT	A	931	F-:A13*:B-				1	1		1		1	1	1					1	1	1											1			1										1
Cefotaxime	CE 1687	1139	O5:HNT	A	931	F-:A13*:B-				1	1	1	1	1	1	1	1	1				1	1	1											1													1
Cefotaxime	CE 1703	1139	O5:HNT	A	931	F-:A13*:B-				1	1	1	1	1	1	1	1	1			1	1	1	1											1													1
Cefotaxime	CE 1728	1139	O5:HNT	A	931	F-:A13*:B-				1	1	1	1	1	1	1	1	1				1	1	1											1													1
Cefotaxime	CE 1729	1139	O5:HNT	A	931	F-:A13*:B-				1	1	1	1	1	1	1	1	1				1	1	1											1													1
Meropenem	1700m1	4657	O93:H7	B1	931	F-:A8*:B-		1	136	1	1	1	1	1	1	1	1	1					1	1											1													1
Cefotaxime	CE 1624	12547	O86:H51	B1	931	F100:A-:B-				1	1		1	1	1	1	1	1					1	1											1												1
Ciprofloxacin	1677H	10	O89*/O162:HNT	A	1014			1		1		1	1	1	1	1	1	1					1	1											1								1					1
Meropenem	1585m1	58	O100/O154	B1	1014	F100:A-:B-				1	1	1	1	1	1	1	1	1	1		1	1	1	1	1				1					1						1							1
Meropenem	1586m1	58	O100/O154	B1	1014	F100:A-:B-				1		1	1	1	1	1	1	1	1		1	1	1	1	1				1					1						1							1
Meropenem	1700m2A	167	O89*/O162-O9:H9	A	1014	F31:A4:B1	3			1				1	1	1	1	1							1				1					1								1
Meropenem	1537m1	189	O124*/O164*:H45	A	1014		3			1				1	1	1	1	1							1					1
Cefotaxime	CE 1541	189	O124/O164:H45	A	1014		3			1				1	1	1	1	1							1					1
Cefotaxime	CE 1538B	216	O36:H54	A	1014	F-:A13*:B-		1		1		1		1	1	1	1	1			1	1	1	1				1							1													1
Cefotaxime	CE 1586	216	O36:H27	A	1014	F-:A13*:B-		1		1		1		1	1	1	1	1			1	1	1	1				1							1													1
Cefotaxime	CE 1700	216	O36:H27	A	1014	F-:A13*:B-		1		1		1		1	1	1	1	1				1	1	1				1							1													1
Meropenem	1660m1	216	O154:H4	A	1014			3		1		1											1	1	1							1																1
Meropenem	1694m1	541	O148:H40	A	1014	Y3:A-:B-		3		1		1			1	1		1	1	1	1		1	1	1										1		1											1
Cefotaxime	CE 1720	695	O99:H38	A	1014				136	1					1	1	1	1
Meropenem	1640m1	1114	O10:H26	A	1014		3			1				1	1	1	1	1		1					1		1			1																	1
Meropenem	1543m1	1114	O10:H26	A	1014		3			1				1	1	1	1	1		1					1		1			1										1							1
Meropenem	1587m1	1178	O130:H26	A	1014	F-:A8*:B-	3			1	1		1	1	1	1	1								1						1									1
Ciprofloxacin	1624H	4657	O93:H7	B1	1014	F-:A8*:B-			136	1	1	1	1	1	1	1	1	1		1		1						1			1									1							1
Cefotaxime	CE 1609	4657	O93:H7	B1	1014	F-:A8*:B-			136	1	1	1	1	1	1	1	1	1		1		1						1			1									1							1
Meropenem	1687m1	4658	ONT:H37	A	1014	F1:A1:B-		3		1				1	1	1	1	1	1	1	1		1	1	1															1				1			1
[truncated: 40 more columns]
