# Supplementary material for: Urban Wildlife Crisis: Australian Silver Gull Is a Bystander Host to Widespread Clinical Antibiotic Resistance
Source: mSystems. 2022 Apr 26;7(3):e00158-22. doi: 10.1128/msystems.00158-22 (PMC9238384; doi:10.1128/msystems.00158-22)
Supplement: TABLE S4 [file msystems.00158-22-s0005.xlsx]

## Sheet: Supplementary Table 4
			NWT
ATB	SUS		INT		RES		NWT without GM	SUS with GM	Discordance		Concordance
	n	%	n	%	n	%	n	n	n	%	%
AMP	2	0.471698	1	0.235849	421	99.2925	1	1	2	0.471698	99.5283
S	52	12.2642	126	29.717	246	58.0189	135	4	139	32.783	67.217
S3	175	41.2736	6	1.41509	243	57.3113	8	4	12	2.83019	97.1698
TE	207	48.8208	1	0.235849	216	50.9434	1	0	1	0.235849	99.7642
SXT	198	46.6981	3	0.707547	223	52.5943	2	1	3	0.707547	99.2925
C	298	70.283	24	5.66038	102	24.0566	18	14	32	7.54717	92.4528
KF	23	5.42453	6	1.41509	395	93.1604	0	1	1	0.235849	99.7642
NA	184	43.3962	109	25.7075	131	30.8962	0	9	9	2.12264	97.8774
CAZ	90	21.2264	36	8.49057	298	70.283	3	23	26	6.13208	93.8679
CN	308	72.6415	2	0.471698	114	26.8868	3	0	3	0.707547	99.2925
AMC	80	18.8679	54	12.7358	290	68.3962	1	1	2	0.471698	99.5283
CIP	250	58.9623	103	24.2925	71	16.7453	0	0	0	0	100
ETP	309	72.8774	39	9.19811	76	17.9245	2	0	2	0.471698	99.5283
IPM	226	53.3019	114	26.8868	84	19.8113	3	0	3	0.707547	99.2925
MEM	340	80.1887	3	0.707547	81	19.1038	2	0	2	0.471698	99.5283
Colispot	422	99.5283	-	-	2	0.471698	0	0	0	-	-
SUS	suceptible
NWT	non-wildtype
INT	intermediate
RES	resistant
GM	genetic marker
