# Supplementary material for: Urban Wildlife Crisis: Australian Silver Gull Is a Bystander Host to Widespread Clinical Antibiotic Resistance
Source: mSystems. 2022 Apr 26;7(3):e00158-22. doi: 10.1128/msystems.00158-22 (PMC9238384; doi:10.1128/msystems.00158-22)
Supplement: TABLE S5 [file msystems.00158-22-s0006.xlsx]

## Sheet: Supplementary Table 5
Abbreviation	Antimicrobials	Amount of ATB	Phenotype			Reference
			SUS	INT	RES
AMP	Ampicilin	10 μg	≥ 17	14–16	≤ 13	CLSI 2017
S	Streptomycin	10 μg	≥ 15	12–14	≤ 11	CLSI 2017
S3	Sulphonamides compounds	300 μg	≥ 17	13–16	≤ 12	CLSI 2017
TE	Tetracykline	30 μg	≥ 15	12–14	≤ 11	CLSI 2017
SXT	Trimetoprim-sulfametoxazol	1.25/23.75 μg	≥ 16	11–15	≤ 10	CLSI 2017
C	Chloramfenicol	30 μg	≥ 18	13–17	≤ 12	CLSI 2017
KF	Cefalotin	30 μg	≥ 18	15–17	≤ 14	CLSI 2015
NA	Nalidixic acid	30 μg	≥ 19	14–18	≤ 13	CLSI 2017
CAZ	Ceftazidime	30 μg	≥ 21	18–20	≤ 17	CLSI 2017
CN	Gentamicine	10 μg	≥ 15	13–14	≤ 12	CLSI 2017
AMC	Amoxicilin-clavulanic acid	20/10 μg	≥ 18	14–17	≤ 13	CLSI 2017
CIP	Ciprofloxacin	5 μg	≥ 21	16–20	≤ 15	CLSI 2017
ETP	Ertapenem	10 μg	≥ 22	19-21	≤ 18	CLSI 2017
IPM	Imipenem	10 μg	≥ 23	20-22	≤ 19	CLSI 2017
MEM	Meropenem	10 μg	≥ 23	20-22	≤ 19	CLSI 2017
